# Supplementary material for: Tetra-μ-acetato-κ8 O:O′-bis­{[2-methyl­sulfanyl-4-(pyridin-4-yl-κN)pyrimidine]­copper(II)}(Cu—Cu)
Source: Acta Crystallogr Sect E Struct Rep Online. 2011 Jul 30;67(Pt 8):m1168. doi: 10.1107/S1600536811029837 (PMC3212264; doi:10.1107/S1600536811029837)
Supplement: Supplementary file 1 [file e-67-m1168-sup1.cif]

##############################################################################
#                                                                            #
# This CIF contains the data in a paper accepted for publication in          #
# Acta Crystallographica Section E. It conforms to the requirements of       #
# Notes for Authors for Acta Crystallographica Section E, and has been       #
# peer reviewed under the auspices of the IUCr Commission on Journals.       #
#                                                                            #
# Full details of the Crystallographic Information File format               #
# are given in the paper "The Crystallographic Information File (CIF):       #
# a New Standard Archive File for Crystallography" by S. R. Hall, F. H.      #
# Allen and I. D. Brown [Acta Cryst. (1991), A47, 655-685].                  #
#                                                                            #
# The current version of the core CIF dictionary is obtainable from          #
# ftp://ftp.iucr.org/pub/cif_core.dic.                                       #
#                                                                            #
# Software is freely available for graphical display of the structure(s)     #
# in this CIF. For information consult the CIF software page                 #
# http://www.iucr.org/resources/cif/software.                                #
#                                                                            #
# This file may be used for bona fide research purposes within the           #
# scientific community so long as proper attribution is given to the journal # 
# article from which it was obtained.                                        #
#                                                                            #
##############################################################################
data_I
_audit_creation_method     SHELXL-97
_chemical_name_systematic
;
Tetra-\m-acetato-\k^8^<i>O</i>:<i>O</i>'-bis{[2-methylsulfanyl-
4-(pyridin-4-yl-\k<i>N</i>)pyrimidine]copper(II)}(<i>Cu---Cu</i>)
;
_chemical_name_common     ?
_chemical_formula_moiety     'C28 H30 Cu2 N6 O8 S2'
_chemical_formula_sum     'C28 H30 Cu2 N6 O8 S2'
_chemical_formula_iupac     '[Cu2 (C2 H3 O2)4 (C10 H9 N3 S)2]'
_chemical_formula_weight     769.82
_chemical_melting_point     ?
_symmetry_cell_setting     monoclinic
_symmetry_space_group_name_H-M     'P 21/c'
_symmetry_space_group_name_Hall     '-P 2ybc'
loop_
    _symmetry_equiv_pos_as_xyz
    'x, y, z'
    '-x, y+1/2, -z+1/2'
    '-x, -y, -z'
    'x, -y-1/2, z-1/2'
_cell_length_a     15.192(2)
_cell_length_b     13.003(2)
_cell_length_c     8.6108(13)
_cell_angle_alpha     90.00
_cell_angle_beta     103.781(2)
_cell_angle_gamma     90.00
_cell_volume     1652.0(4)
_cell_formula_units_Z     2
_cell_measurement_reflns_used     2827
_cell_measurement_theta_min     2.25
_cell_measurement_theta_max     25.50
_cell_measurement_temperature     298(2)
_exptl_crystal_description     block
_exptl_crystal_colour     blue
_exptl_crystal_size_max     0.41
_exptl_crystal_size_mid     0.25
_exptl_crystal_size_min     0.18
_exptl_crystal_density_diffrn     1.548
_exptl_crystal_density_meas     ?
_exptl_crystal_density_method     'not measured'
_exptl_crystal_F_000     788
_exptl_absorpt_coefficient_mu     1.470
_exptl_absorpt_correction_type     multi-scan
_exptl_absorpt_process_details     '(SADABS; Bruker, 2001)'
_exptl_absorpt_correction_T_min     0.650
_exptl_absorpt_correction_T_max     0.768
_exptl_special_details     ?
_diffrn_ambient_temperature     298(2)
_diffrn_radiation_type     MoK\a
_diffrn_radiation_wavelength     0.71073
_diffrn_radiation_source     'fine-focus sealed tube'
_diffrn_radiation_monochromator     graphite
_diffrn_measurement_device_type     'Bruker APEXII CCD'
_diffrn_measurement_method     '\f and \w scans'
_diffrn_detector_area_resol_mean     ?
_diffrn_reflns_number     9568
_diffrn_reflns_av_R_equivalents     0.0244
_diffrn_reflns_av_sigmaI/netI     0.0245
_diffrn_reflns_theta_min     2.09
_diffrn_reflns_theta_max     25.00
_diffrn_reflns_theta_full     25.00
_diffrn_measured_fraction_theta_max     0.969
_diffrn_measured_fraction_theta_full     0.969
_diffrn_reflns_limit_h_min     -15
_diffrn_reflns_limit_h_max     18
_diffrn_reflns_limit_k_min     -15
_diffrn_reflns_limit_k_max     15
_diffrn_reflns_limit_l_min     -10
_diffrn_reflns_limit_l_max     10
_diffrn_standards_number     ?
_diffrn_standards_interval_count     ?
_diffrn_standards_interval_time     ?
_diffrn_standards_decay_%     ?
_refine_special_details
;
;
_reflns_number_total     2827
_reflns_number_gt     2354
_reflns_threshold_expression     I>2\s(I)
_refine_ls_structure_factor_coef     Fsqd
_refine_ls_matrix_type     full
_refine_ls_R_factor_all     0.0408
_refine_ls_R_factor_gt     0.0308
_refine_ls_wR_factor_gt     0.0903
_refine_ls_wR_factor_ref     0.0974
_refine_ls_goodness_of_fit_ref     1.039
_refine_ls_restrained_S_all     1.039
_refine_ls_number_reflns     2827
_refine_ls_number_parameters     208
_refine_ls_number_restraints     0
_refine_ls_hydrogen_treatment     constr
_refine_ls_weighting_scheme     calc
_refine_ls_weighting_details
         'calc w=1/[\s^2^(Fo^2^)+(0.0614P)^2^+0.3763P] where P=(Fo^2^+2Fc^2^)/3'
_atom_sites_solution_hydrogens     geom
_atom_sites_solution_primary     direct
_atom_sites_solution_secondary     difmap
_refine_ls_shift/su_max     0.000
_refine_ls_shift/su_mean     0.000
_refine_diff_density_max     0.375
_refine_diff_density_min     -0.320
_refine_ls_extinction_method     none
_refine_ls_extinction_coef     ?
loop_
    _atom_type_symbol
    _atom_type_description
    _atom_type_scat_dispersion_real
    _atom_type_scat_dispersion_imag
    _atom_type_scat_source
    'C' 'C' 0.0033 0.0016
                         'International Tables Vol C Tables 4.2.6.8 and 6.1.1.4'
    'Cu' 'Cu' 0.3201 1.2651
                         'International Tables Vol C Tables 4.2.6.8 and 6.1.1.4'
    'N' 'N' 0.0061 0.0033
                         'International Tables Vol C Tables 4.2.6.8 and 6.1.1.4'
    'O' 'O' 0.0106 0.0060
                         'International Tables Vol C Tables 4.2.6.8 and 6.1.1.4'
    'S' 'S' 0.1246 0.1234
                         'International Tables Vol C Tables 4.2.6.8 and 6.1.1.4'
    'H' 'H' 0.0000 0.0000
                         'International Tables Vol C Tables 4.2.6.8 and 6.1.1.4'
_computing_data_collection     'APEX2 (Bruker, 2007)'
_computing_cell_refinement     'SAINT-Plus (Bruker, 2007)'
_computing_data_reduction     'SAINT-Plus (Bruker, 2007)'
_computing_structure_solution     'SHELXS97 (Sheldrick, 2008)'
_computing_structure_refinement     'SHELXL97 (Sheldrick, 2008)'
_computing_molecular_graphics     'SHELXTL (Sheldrick, 2008)'
_computing_publication_material     'SHELXTL (Sheldrick, 2008)'
loop_
    _atom_site_type_symbol
    _atom_site_label
    _atom_site_fract_x
    _atom_site_fract_y
    _atom_site_fract_z
    _atom_site_U_iso_or_equiv
    _atom_site_adp_type
    _atom_site_calc_flag
    _atom_site_refinement_flags
    _atom_site_occupancy
    _atom_site_symmetry_multiplicity
    _atom_site_disorder_assembly
    _atom_site_disorder_group
    Cu Cu1 0.42790(2) 0.03013(2) 0.39231(4) 0.03313(14) Uani d . 1 1 . .
    O O2 0.39177(14) -0.11545(15) 0.3826(3) 0.0474(5) Uani d . 1 1 . .
    O O4 0.50560(15) -0.00064(17) 0.2452(2) 0.0462(5) Uani d . 1 1 . .
    N N1 0.31254(16) 0.08776(18) 0.2112(3) 0.0380(5) Uani d . 1 1 . .
    O O1 0.62838(15) -0.05037(17) 0.4261(3) 0.0522(6) Uani d . 1 1 . .
    O O3 0.51441(14) -0.16651(15) 0.5641(3) 0.0518(6) Uani d . 1 1 . .
    C C14 0.5845(2) -0.03341(19) 0.2841(4) 0.0396(7) Uani d . 1 1 . .
    C C8 0.2390(2) 0.0311(2) 0.1478(4) 0.0440(7) Uani d . 1 1 . .
    H H8 0.2376 -0.0368 0.1810 0.053 Uiso calc R 1 1 . .
    C C6 0.16582(19) 0.1693(2) -0.0149(3) 0.0377(6) Uani d . 1 1 . .
    C C10 0.2425(2) 0.2277(2) 0.0483(3) 0.0427(7) Uani d . 1 1 . .
    H H10 0.2459 0.2956 0.0164 0.051 Uiso calc R 1 1 . .
    C C9 0.3132(2) 0.1843(2) 0.1582(3) 0.0410(7) Uani d . 1 1 . .
    H H9 0.3644 0.2243 0.1980 0.049 Uiso calc R 1 1 . .
    C C12 0.4403(2) -0.1827(2) 0.4653(4) 0.0412(7) Uani d . 1 1 . .
    C C7 0.1662(2) 0.0681(2) 0.0368(4) 0.0477(7) Uani d . 1 1 . .
    H H7 0.1169 0.0256 -0.0042 0.057 Uiso calc R 1 1 . .
    N N2 0.02885(17) 0.1470(2) -0.2225(3) 0.0491(6) Uani d . 1 1 . .
    C C5 0.08668(19) 0.2131(2) -0.1331(3) 0.0417(7) Uani d . 1 1 . .
    C C4 0.0726(2) 0.3178(3) -0.1478(4) 0.0573(9) Uani d . 1 1 . .
    H H4 0.1123 0.3640 -0.0846 0.069 Uiso calc R 1 1 . .
    S S1 -0.11441(7) 0.09520(9) -0.43675(14) 0.0806(3) Uani d . 1 1 . .
    N N3 -0.0610(2) 0.2871(3) -0.3527(4) 0.0620(8) Uani d . 1 1 . .
    C C13 0.6315(3) -0.0562(3) 0.1536(4) 0.0579(9) Uani d . 1 1 . .
    H H13A 0.5910 -0.0426 0.0517 0.087 Uiso calc R 1 1 . .
    H H13B 0.6494 -0.1271 0.1590 0.087 Uiso calc R 1 1 . .
    H H13C 0.6842 -0.0133 0.1664 0.087 Uiso calc R 1 1 . .
    C C2 -0.0421(2) 0.1878(3) -0.3268(4) 0.0514(8) Uani d . 1 1 . .
    C C11 0.4090(2) -0.2928(2) 0.4448(5) 0.0609(9) Uani d . 1 1 . .
    H H11A 0.4514 -0.3358 0.5166 0.091 Uiso calc R 1 1 . .
    H H11B 0.4050 -0.3141 0.3366 0.091 Uiso calc R 1 1 . .
    H H11C 0.3504 -0.2986 0.4681 0.091 Uiso calc R 1 1 . .
    C C3 -0.0023(3) 0.3513(3) -0.2593(5) 0.0657(10) Uani d . 1 1 . .
    H H3 -0.0127 0.4216 -0.2707 0.079 Uiso calc R 1 1 . .
    C C1 -0.2020(2) 0.1704(4) -0.5637(5) 0.0900(14) Uani d . 1 1 . .
    H H1A -0.2452 0.1254 -0.6301 0.135 Uiso calc R 1 1 . .
    H H1B -0.1757 0.2145 -0.6298 0.135 Uiso calc R 1 1 . .
    H H1C -0.2319 0.2114 -0.4990 0.135 Uiso calc R 1 1 . .
loop_
    _atom_site_aniso_label
    _atom_site_aniso_U_11
    _atom_site_aniso_U_22
    _atom_site_aniso_U_33
    _atom_site_aniso_U_12
    _atom_site_aniso_U_13
    _atom_site_aniso_U_23
    Cu1 0.0360(2) 0.0322(2) 0.0284(2) 0.00451(13) 0.00199(15) -0.00098(13)
    O2 0.0452(12) 0.0375(11) 0.0524(13) -0.0012(9) -0.0028(10) 0.0009(9)
    O4 0.0511(13) 0.0567(12) 0.0316(11) 0.0104(10) 0.0111(10) 0.0027(9)
    N1 0.0412(14) 0.0382(13) 0.0322(13) 0.0043(10) 0.0039(11) 0.0004(10)
    O1 0.0528(13) 0.0680(15) 0.0362(12) 0.0198(11) 0.0116(11) 0.0003(10)
    O3 0.0536(14) 0.0350(10) 0.0552(13) -0.0022(10) -0.0099(11) -0.0011(9)
    C14 0.0538(19) 0.0307(14) 0.0372(17) 0.0042(13) 0.0166(15) 0.0001(12)
    C8 0.0453(18) 0.0382(15) 0.0444(18) 0.0003(13) 0.0024(15) 0.0087(13)
    C6 0.0379(16) 0.0397(15) 0.0339(15) 0.0062(12) 0.0057(13) 0.0037(12)
    C10 0.0484(18) 0.0342(14) 0.0410(17) 0.0016(13) 0.0019(14) 0.0030(12)
    C9 0.0419(16) 0.0369(15) 0.0393(16) 0.0005(12) 0.0001(13) -0.0026(12)
    C12 0.0482(18) 0.0357(15) 0.0396(17) -0.0016(13) 0.0103(14) -0.0075(13)
    C7 0.0403(17) 0.0469(17) 0.0503(19) -0.0071(14) -0.0002(15) 0.0053(14)
    N2 0.0401(15) 0.0544(15) 0.0480(16) 0.0030(12) 0.0009(13) 0.0101(12)
    C5 0.0365(16) 0.0485(16) 0.0384(17) 0.0052(13) 0.0056(14) 0.0069(13)
    C4 0.053(2) 0.0488(18) 0.062(2) 0.0087(16) -0.0018(17) 0.0036(16)
    S1 0.0607(6) 0.0805(7) 0.0812(8) -0.0150(5) -0.0214(5) 0.0158(6)
    N3 0.0477(17) 0.0690(19) 0.0622(19) 0.0113(14) -0.0007(15) 0.0157(15)
    C13 0.077(3) 0.057(2) 0.047(2) 0.0175(18) 0.0314(19) 0.0038(16)
    C2 0.0376(17) 0.067(2) 0.0468(19) 0.0017(15) 0.0045(15) 0.0123(16)
    C11 0.063(2) 0.0362(16) 0.076(2) -0.0064(15) 0.0006(19) -0.0080(16)
    C3 0.062(2) 0.052(2) 0.076(3) 0.0151(18) 0.001(2) 0.0134(19)
    C1 0.045(2) 0.126(4) 0.082(3) -0.004(2) -0.020(2) 0.018(3)
_geom_special_details
;
;
loop_
    _geom_bond_atom_site_label_1
    _geom_bond_atom_site_label_2
    _geom_bond_site_symmetry_2
    _geom_bond_distance
    _geom_bond_publ_flag
    Cu1 O1 3_656 1.970(2) y
    Cu1 O2 . 1.967(2) y
    Cu1 O3 3_656 1.974(2) y
    Cu1 O4 . 1.967(2) y
    Cu1 N1 . 2.183(2) y
    Cu1 Cu1 3_656 2.6299(7) y
    O2 C12 . 1.251(4) ?
    O4 C14 . 1.241(4) ?
    N1 C9 . 1.337(4) ?
    N1 C8 . 1.341(4) ?
    O1 C14 . 1.265(4) ?
    O3 C12 . 1.257(4) ?
    C14 C13 . 1.498(4) ?
    C8 C7 . 1.366(4) ?
    C8 H8 . 0.9300 ?
    C6 C10 . 1.388(4) ?
    C6 C7 . 1.389(4) ?
    C6 C5 . 1.491(4) ?
    C10 C9 . 1.372(4) ?
    C10 H10 . 0.9300 ?
    C9 H9 . 0.9300 ?
    C12 C11 . 1.505(4) ?
    C7 H7 . 0.9300 ?
    N2 C2 . 1.338(4) ?
    N2 C5 . 1.335(4) ?
    C5 C4 . 1.379(4) ?
    C4 C3 . 1.373(5) ?
    C4 H4 . 0.9300 ?
    S1 C2 . 1.748(4) ?
    S1 C1 . 1.796(4) ?
    N3 C2 . 1.330(5) ?
    N3 C3 . 1.341(5) ?
    C13 H13A . 0.9600 ?
    C13 H13B . 0.9600 ?
    C13 H13C . 0.9600 ?
    C11 H11A . 0.9600 ?
    C11 H11B . 0.9600 ?
    C11 H11C . 0.9600 ?
    C3 H3 . 0.9300 ?
    C1 H1A . 0.9600 ?
    C1 H1B . 0.9600 ?
    C1 H1C . 0.9600 ?
loop_
    _geom_angle_atom_site_label_1
    _geom_angle_atom_site_label_2
    _geom_angle_atom_site_label_3
    _geom_angle_site_symmetry_1
    _geom_angle_site_symmetry_3
    _geom_angle
    _geom_angle_publ_flag
    O4 Cu1 O2 . . 88.92(9) ?
    O4 Cu1 O1 . 3_656 168.10(9) ?
    O2 Cu1 O1 . 3_656 89.58(9) ?
    O4 Cu1 O3 . 3_656 89.87(9) ?
    O2 Cu1 O3 . 3_656 168.30(8) ?
    O1 Cu1 O3 3_656 3_656 89.20(10) ?
    O4 Cu1 N1 . . 96.46(9) ?
    O2 Cu1 N1 . . 97.57(9) ?
    O1 Cu1 N1 3_656 . 95.44(9) ?
    O3 Cu1 N1 3_656 . 94.13(9) ?
    O4 Cu1 Cu1 . 3_656 82.34(7) ?
    O2 Cu1 Cu1 . 3_656 85.43(6) ?
    O1 Cu1 Cu1 3_656 3_656 85.77(7) ?
    O3 Cu1 Cu1 3_656 3_656 82.88(6) ?
    N1 Cu1 Cu1 . 3_656 176.77(7) ?
    C12 O2 Cu1 . . 121.89(19) ?
    C14 O4 Cu1 . . 125.8(2) ?
    C9 N1 C8 . . 116.8(2) ?
    C9 N1 Cu1 . . 119.7(2) ?
    C8 N1 Cu1 . . 123.46(19) ?
    C14 O1 Cu1 . . 65.15(17) ?
    C12 O3 Cu1 . . 66.66(15) ?
    O4 C14 O1 . . 125.0(3) ?
    O4 C14 C13 . . 117.9(3) ?
    O1 C14 C13 . . 117.1(3) ?
    N1 C8 C7 . . 123.3(3) ?
    N1 C8 H8 . . 118.4 ?
    C7 C8 H8 . . 118.4 ?
    C10 C6 C7 . . 117.0(3) ?
    C10 C6 C5 . . 121.6(3) ?
    C7 C6 C5 . . 121.4(3) ?
    C9 C10 C6 . . 119.5(3) ?
    C9 C10 H10 . . 120.3 ?
    C6 C10 H10 . . 120.3 ?
    N1 C9 C10 . . 123.5(3) ?
    N1 C9 H9 . . 118.2 ?
    C10 C9 H9 . . 118.2 ?
    O2 C12 O3 . . 125.4(3) ?
    O2 C12 C11 . . 118.1(3) ?
    O3 C12 C11 . . 116.5(3) ?
    C8 C7 C6 . . 119.9(3) ?
    C8 C7 H7 . . 120.0 ?
    C6 C7 H7 . . 120.0 ?
    C2 N2 C5 . . 116.5(3) ?
    N2 C5 C4 . . 121.1(3) ?
    N2 C5 C6 . . 117.4(3) ?
    C4 C5 C6 . . 121.5(3) ?
    C3 C4 C5 . . 117.5(3) ?
    C3 C4 H4 . . 121.3 ?
    C5 C4 H4 . . 121.3 ?
    C2 S1 C1 . . 103.5(2) ?
    C2 N3 C3 . . 114.7(3) ?
    C14 C13 H13A . . 109.5 ?
    C14 C13 H13B . . 109.5 ?
    H13A C13 H13B . . 109.5 ?
    C14 C13 H13C . . 109.5 ?
    H13A C13 H13C . . 109.5 ?
    H13B C13 H13C . . 109.5 ?
    N3 C2 N2 . . 127.2(3) ?
    N3 C2 S1 . . 119.7(3) ?
    N2 C2 S1 . . 113.1(3) ?
    C12 C11 H11A . . 109.5 ?
    C12 C11 H11B . . 109.5 ?
    H11A C11 H11B . . 109.5 ?
    C12 C11 H11C . . 109.5 ?
    H11A C11 H11C . . 109.5 ?
    H11B C11 H11C . . 109.5 ?
    N3 C3 C4 . . 123.0(3) ?
    N3 C3 H3 . . 118.5 ?
    C4 C3 H3 . . 118.5 ?
    S1 C1 H1A . . 109.5 ?
    S1 C1 H1B . . 109.5 ?
    H1A C1 H1B . . 109.5 ?
    S1 C1 H1C . . 109.5 ?
    H1A C1 H1C . . 109.5 ?
    H1B C1 H1C . . 109.5 ?
loop_
    _geom_torsion_atom_site_label_1
    _geom_torsion_atom_site_label_2
    _geom_torsion_atom_site_label_3
    _geom_torsion_atom_site_label_4
    _geom_torsion_site_symmetry_1
    _geom_torsion_site_symmetry_2
    _geom_torsion_site_symmetry_3
    _geom_torsion_site_symmetry_4
    _geom_torsion
    _geom_torsion_publ_flag
    O4 Cu1 O2 C12 . . . . 81.3(2) ?
    O1 Cu1 O2 C12 3_656 . . . -86.9(2) ?
    O3 Cu1 O2 C12 3_656 . . . -2.9(6) ?
    N1 Cu1 O2 C12 . . . . 177.7(2) ?
    Cu1 Cu1 O2 C12 3_656 . . . -1.1(2) ?
    O2 Cu1 O4 C14 . . . . -85.3(2) ?
    O1 Cu1 O4 C14 3_656 . . . -2.5(6) ?
    O3 Cu1 O4 C14 3_656 . . . 83.0(2) ?
    N1 Cu1 O4 C14 . . . . 177.2(2) ?
    Cu1 Cu1 O4 C14 3_656 . . . 0.2(2) ?
    O4 Cu1 N1 C9 . . . . -80.7(2) ?
    O2 Cu1 N1 C9 . . . . -170.5(2) ?
    O1 Cu1 N1 C9 3_656 . . . 99.2(2) ?
    O3 Cu1 N1 C9 3_656 . . . 9.6(2) ?
    O4 Cu1 N1 C8 . . . . 99.3(2) ?
    O2 Cu1 N1 C8 . . . . 9.5(2) ?
    O1 Cu1 N1 C8 3_656 . . . -80.8(2) ?
    O3 Cu1 N1 C8 3_656 . . . -170.4(2) ?
    O4 Cu1 O1 C14 . . 3_656 3_656 4.2(6) ?
    O2 Cu1 O1 C14 . . 3_656 3_656 86.9(2) ?
    O3 Cu1 O1 C14 3_656 . 3_656 3_656 -81.4(2) ?
    N1 Cu1 O1 C14 . . 3_656 3_656 -175.5(2) ?
    Cu1 Cu1 O1 C14 3_656 . 3_656 3_656 1.5(2) ?
    O4 Cu1 O3 C12 . . 3_656 3_656 -82.5(2) ?
    O2 Cu1 O3 C12 . . 3_656 3_656 1.5(6) ?
    O1 Cu1 O3 C12 3_656 . 3_656 3_656 85.6(2) ?
    N1 Cu1 O3 C12 . . 3_656 3_656 -179.0(2) ?
    Cu1 Cu1 O3 C12 3_656 . 3_656 3_656 -0.2(2) ?
    Cu1 O4 C14 C13 . . . . 177.6(2) ?
    C9 N1 C8 C7 . . . . -1.4(4) ?
    Cu1 N1 C8 C7 . . . . 178.6(2) ?
    C7 C6 C10 C9 . . . . -0.9(4) ?
    C5 C6 C10 C9 . . . . 179.2(3) ?
    C8 N1 C9 C10 . . . . 2.1(4) ?
    Cu1 N1 C9 C10 . . . . -178.0(2) ?
    C6 C10 C9 N1 . . . . -0.9(4) ?
    Cu1 O2 C12 C11 . . . . -177.5(2) ?
    N1 C8 C7 C6 . . . . -0.4(5) ?
    C10 C6 C7 C8 . . . . 1.5(4) ?
    C5 C6 C7 C8 . . . . -178.6(3) ?
    C2 N2 C5 C4 . . . . 0.6(4) ?
    C2 N2 C5 C6 . . . . 179.4(3) ?
    C10 C6 C5 N2 . . . . 160.4(3) ?
    C7 C6 C5 N2 . . . . -19.5(4) ?
    C10 C6 C5 C4 . . . . -20.7(4) ?
    C7 C6 C5 C4 . . . . 159.4(3) ?
    N2 C5 C4 C3 . . . . -0.9(5) ?
    C6 C5 C4 C3 . . . . -179.7(3) ?
    C3 N3 C2 N2 . . . . -1.7(5) ?
    C3 N3 C2 S1 . . . . 178.5(3) ?
    C5 N2 C2 N3 . . . . 0.8(5) ?
    C5 N2 C2 S1 . . . . -179.4(2) ?
    C1 S1 C2 N3 . . . . -0.4(3) ?
    C1 S1 C2 N2 . . . . 179.7(2) ?
    C2 N3 C3 C4 . . . . 1.2(5) ?
    C5 C4 C3 N3 . . . . 0.0(6) ?
data_global
_journal_date_recd_electronic     2011-07-12
_journal_date_accepted     2011-07-23
_journal_name_full     'Acta Crystallographica, Section E'
_journal_year     2011
_journal_volume     67
_journal_issue      8
_journal_page_first     m1168
_journal_page_last     m1168
_journal_paper_category     QM
_journal_coeditor_code     HY2450
_publ_contact_author_name     'Hai-Bin Zhu'
_publ_contact_author_address
;
School of Chemistry and Chemical Engineering
Southeast University
Nanjing 211189
People's Republic of China
;
_publ_contact_author_email     'zhuhaibin@seu.edu.cn'
_publ_contact_author_fax     ?
_publ_contact_author_phone     ?
_publ_section_title
;\
Tetra-\m-acetato-\k^8^<i>O</i>:<i>O</i>'-bis{[2-methylsulfanyl-4-(pyridin-4-yl-\
\k<i>N</i>)pyrimidine]copper(II)}(<i>Cu---Cu</i>)
;
loop_
    _publ_author_name
    _publ_author_footnote
    _publ_author_address
    'Zhu, Hai-Bin' .
;
School of Chemistry and Chemical Engineering
Southeast University
Nanjing 211189
People's Republic of China
;
    'Yang, Wen-Na' .
;
School of Chemistry and Chemical Engineering
Southeast University
Nanjing 211189
People's Republic of China
;
