# Supplementary material for: Tetra-μ-acetato-κ8 O:O′-bis­{[2-methyl­sulfanyl-4-(pyridin-4-yl-κN)pyrimidine]­copper(II)}(Cu—Cu)
Source: Acta Crystallogr Sect E Struct Rep Online. 2011 Jul 30;67(Pt 8):m1168. doi: 10.1107/S1600536811029837 (PMC3212264; doi:10.1107/S1600536811029837)
Supplement: Supplementary file 2 [file e-67-m1168-Isup2.hkl]

# 
# h,k,l, Fc-squared, Fo-squared, sigma(Fo-squared) and status flag 
# 
data_I
_shelx_title ' 1                      R =  New: P21/c' 
_shelx_refln_list_code          4 
_shelx_F_calc_maximum      391.88 
_exptl_crystal_F_000       737.00 
_reflns_d_resolution_high  0.8410 
 
loop_ 
 _symmetry_equiv_pos_as_xyz 
 'x, y, z' 
 '-x, y+1/2, -z+1/2' 
 '-x, -y, -z' 
 'x, -y-1/2, z-1/2' 
 
_cell_length_a    15.1920 
_cell_length_b    13.0030 
_cell_length_c     8.6108 
_cell_angle_alpha  90.000 
_cell_angle_beta  103.781 
_cell_angle_gamma  90.000 
 
_shelx_F_squared_multiplier     1.000 
 
loop_ 
 _refln_index_h 
 _refln_index_k 
 _refln_index_l 
 _refln_F_squared_calc 
 _refln_F_squared_meas 
 _refln_F_squared_sigma 
 _refln_observed_status 
   2   0   0    23908.67    20877.85    319.64 o 
   3   0   0      184.58      198.83      5.45 o 
   4   0   0     3523.88     3554.78     47.12 o 
   5   0   0     4120.58     4027.54     44.33 o 
   6   0   0     7517.15     7349.96     95.67 o 
   7   0   0     1829.76     1718.42     26.81 o 
   8   0   0      890.76      864.11     16.40 o 
   9   0   0      411.59      323.93     10.94 o 
  10   0   0      293.52      326.54     14.54 o 
  11   0   0     1210.43     1228.13     36.00 o 
  12   0   0     1313.84     1384.68     56.29 o 
  13   0   0     1001.80      978.75     34.29 o 
  14   0   0      319.31      305.36     18.30 o 
  15   0   0     1607.56     1665.62     38.88 o 
   1   1   0     1703.94     1749.96     14.11 o 
   2   1   0      263.17      278.09      6.25 o 
   3   1   0     1962.78     2087.17     21.67 o 
   4   1   0      841.23      906.32     28.17 o 
   5   1   0       27.88       24.75      3.51 o 
   6   1   0      465.68      544.26      9.82 o 
   7   1   0      758.49      689.20     10.62 o 
   8   1   0       72.82       55.82      4.39 o 
   9   1   0        4.88        3.31      3.28 o 
  10   1   0      107.58      127.15      8.44 o 
  11   1   0      497.31      491.12     17.18 o 
  12   1   0       30.55       40.01      6.90 o 
  13   1   0      351.63      379.27     19.15 o 
  14   1   0      522.73      597.06     23.32 o 
  15   1   0      151.60      169.61     44.00 o 
  16   1   0       31.38       23.71     11.41 o 
   0   2   0     4645.55     4919.29     61.29 o 
   1   2   0    31665.07    30998.84    457.35 o 
   2   2   0      773.46      744.24      8.08 o 
   3   2   0     1279.02     1157.07     11.77 o 
   4   2   0     3964.36     4048.40     33.96 o 
   5   2   0     2335.29     2225.38     28.30 o 
   6   2   0     1498.54     1299.98     17.14 o 
   7   2   0     5147.87     5027.15     43.56 o 
   8   2   0       17.62       18.92      3.67 o 
   9   2   0     1198.30     1149.99     30.07 o 
  10   2   0       32.66       18.97      5.51 o 
  11   2   0      143.94      156.79      9.14 o 
  12   2   0      446.88      456.67     13.74 o 
  13   2   0     1387.12     1360.66     22.94 o 
  14   2   0      748.81      838.35     27.90 o 
  15   2   0      899.03      915.33     29.28 o 
  16   2   0      215.74      233.80     18.30 o 
  17   2   0        0.95       11.65     16.82 o 
   1   3   0     2127.90     2163.34     43.98 o 
   2   3   0    14504.80    14738.49    113.16 o 
   3   3   0     2788.10     2818.17     31.46 o 
   4   3   0     3133.96     2905.59     29.02 o 
   5   3   0     1119.10     1005.88     11.94 o 
   6   3   0      681.59      751.89     10.49 o 
   7   3   0     2981.44     3301.12     30.86 o 
   8   3   0     2012.99     2168.45     22.84 o 
   9   3   0      624.93      651.84     14.30 o 
  10   3   0      297.80      293.35     12.89 o 
  11   3   0     1681.83     1635.38     29.70 o 
  12   3   0       64.50       50.35      8.90 o 
  13   3   0      250.95      232.98     25.94 o 
  14   3   0       47.81       33.23     11.41 o 
  15   3   0      116.07      136.48     15.56 o 
  16   3   0      125.22      126.87     18.12 o 
  17   3   0      171.24      168.08     17.83 o 
   0   4   0     1774.32     1608.85     25.62 o 
   1   4   0    12413.26    12555.10    108.99 o 
   2   4   0      475.96      458.73      7.66 o 
   3   4   0      839.40      852.54     10.91 o 
   4   4   0      323.59      328.85      6.68 o 
   5   4   0      923.48      888.51     11.26 o 
   6   4   0     6298.17     6361.92     53.57 o 
   7   4   0      114.95       65.90      4.25 o 
   8   4   0     2009.49     1856.07     20.59 o 
   9   4   0       72.71       74.90      8.97 o 
  10   4   0      562.96      617.49     17.43 o 
  11   4   0      164.26      172.75      9.87 o 
  12   4   0     1422.55     1401.85     62.00 o 
  13   4   0      439.17      457.25     17.61 o 
  14   4   0     1093.46     1121.14     26.62 o 
  15   4   0      367.15      363.01     21.90 o 
  16   4   0       67.96       67.91     13.73 o 
   1   5   0     7338.85     7919.58     71.62 o 
   2   5   0    12362.88    12703.30    100.08 o 
   3   5   0     4067.21     3966.10     35.33 o 
   4   5   0     8858.56     8715.77     70.87 o 
   5   5   0     1088.40      966.85     12.69 o 
   6   5   0       18.11       23.65      3.80 o 
   7   5   0     1134.86     1233.41     15.53 o 
   8   5   0      472.46      433.85     15.14 o 
   9   5   0     1000.20      911.10     30.63 o 
  10   5   0     1319.34     1258.13     21.29 o 
  11   5   0     1443.23     1443.34     28.55 o 
  12   5   0      560.80      540.34     17.90 o 
  13   5   0      352.80      367.41     16.68 o 
  14   5   0       44.86       40.96     10.19 o 
  15   5   0        3.27        1.30      8.56 o 
  16   5   0      177.41      207.88     19.15 o 
   0   6   0     4906.15     5199.56     72.47 o 
   1   6   0     2764.00     2706.21     33.60 o 
   2   6   0     5989.46     6666.92     56.21 o 
   3   6   0      721.29      838.48     12.36 o 
   4   6   0     4058.64     4258.71     38.64 o 
   5   6   0      704.62      722.97     13.42 o 
   6   6   0       54.07       55.00      6.41 o 
   7   6   0      114.25      114.20      7.74 o 
   8   6   0     1075.34      993.75     17.75 o 
   9   6   0       39.86       46.24     10.09 o 
  10   6   0       16.27       24.93      8.69 o 
  11   6   0      202.46      198.00     13.19 o 
  12   6   0      496.23      421.23     17.05 o 
  13   6   0      277.60      270.21     15.35 o 
  14   6   0      530.39      566.15     20.41 o 
  15   6   0       65.75       75.19     17.11 o 
  16   6   0        1.94       -3.83     11.41 o 
   1   7   0     5374.68     5373.68     52.87 o 
   2   7   0     2529.50     2479.47     51.55 o 
   3   7   0    10240.53    10172.64     83.62 o 
   4   7   0     3556.14     3522.42     34.21 o 
   5   7   0      384.51      344.16      9.29 o 
   6   7   0      658.91      582.96     11.71 o 
   7   7   0      864.77      912.21     17.33 o 
   8   7   0      297.36      278.32     14.39 o 
   9   7   0      751.45      747.27     20.84 o 
  10   7   0      703.17      714.58     20.61 o 
  11   7   0      525.39      498.28     18.11 o 
  12   7   0      233.41      247.66     15.18 o 
  13   7   0        5.46        6.15      8.93 o 
  14   7   0        0.83        4.63     12.02 o 
  15   7   0       63.47       64.75     11.80 o 
   0   8   0     1382.57     1631.43     31.56 o 
   1   8   0       24.66       27.31      5.81 o 
   2   8   0       23.50       29.11      4.95 o 
   3   8   0       32.58       57.70      5.91 o 
   4   8   0      203.13      173.52      7.69 o 
   5   8   0        5.79        7.94      4.98 o 
   6   8   0        7.18       11.07      6.42 o 
   7   8   0       29.77       19.22     11.55 o 
   8   8   0      770.02      754.04     20.89 o 
   9   8   0       14.21       16.49      8.15 o 
  10   8   0      121.22       98.62     10.94 o 
  11   8   0       92.65       88.95     10.83 o 
  12   8   0       11.80       10.31      9.32 o 
  13   8   0       51.57       25.82      9.94 o 
  14   8   0        2.44       -3.32      9.44 o 
  15   8   0       52.81       63.35     12.80 o 
   1   9   0     1087.27      995.80     15.72 o 
   2   9   0     1265.43     1285.25     18.14 o 
   3   9   0     5423.73     5531.14     50.74 o 
   4   9   0     3421.48     3420.77     38.86 o 
   5   9   0     3032.21     3054.90     58.67 o 
   6   9   0      111.61      110.45     12.70 o 
   7   9   0      330.41      335.82     21.81 o 
   8   9   0      393.50      425.11     16.61 o 
   9   9   0      190.05      167.12     12.85 o 
  10   9   0     2248.91     2313.31     41.05 o 
  11   9   0      574.86      563.49     20.38 o 
  12   9   0     1013.16     1038.88     35.75 o 
  13   9   0       89.87       73.30     11.69 o 
  14   9   0       57.68       30.23     12.71 o 
   0  10   0        1.47        0.00      6.72 o 
   1  10   0      219.94      202.23      9.01 o 
   2  10   0       23.43       33.50      6.00 o 
   3  10   0        9.14        2.32      6.24 o 
   4  10   0      136.76      136.69      9.53 o 
   5  10   0     1175.36     1117.02     26.79 o 
   6  10   0       12.74       18.08      8.69 o 
   7  10   0      129.81      126.71     14.16 o 
   8  10   0        2.93       11.03     10.49 o 
   9  10   0       22.05       11.00     10.98 o 
  10  10   0      179.22      163.59     22.00 o 
  11  10   0      148.94      146.23     16.39 o 
  12  10   0       27.61       40.25     13.24 o 
  13  10   0        2.80        8.34     12.13 o 
   1  11   0       15.64       29.11      5.87 o 
   2  11   0      578.35      543.84     15.82 o 
   3  11   0      260.80      293.18     10.76 o 
   4  11   0      581.50      580.87     20.09 o 
   5  11   0      982.60      989.20     24.15 o 
   6  11   0      221.66      210.48     14.16 o 
   7  11   0       45.55       43.74      9.94 o 
   8  11   0        1.30       -5.11      8.22 o 
   9  11   0      709.36      711.08     22.85 o 
  10  11   0      805.38      816.93     24.85 o 
  11  11   0      613.41      576.84     26.46 o 
  12  11   0      330.39      329.04     19.43 o 
   0  12   0      341.38      320.88     14.68 o 
   1  12   0      527.76      544.17     12.59 o 
   2  12   0      116.90      122.16      9.37 o 
   3  12   0      135.00      143.18     12.19 o 
   4  12   0      234.26      228.80     18.85 o 
   5  12   0     1087.00     1040.11     25.60 o 
   6  12   0     1512.23     1414.92     30.84 o 
   7  12   0      253.12      255.78     16.14 o 
   8  12   0      187.61      172.49     20.83 o 
   9  12   0       81.94       87.52     14.53 o 
  10  12   0       83.80      105.98     16.39 o 
  11  12   0        1.54        4.66     10.41 o 
   1  13   0       80.98       79.20     10.77 o 
   2  13   0      489.16      505.44     15.97 o 
   3  13   0      123.27      120.20     12.34 o 
   4  13   0      270.78      263.82     15.69 o 
   5  13   0      228.46      246.63     15.93 o 
   6  13   0       36.04       18.99     10.08 o 
   7  13   0       29.87       32.32     10.69 o 
   8  13   0      138.38      136.52     13.93 o 
   9  13   0      320.28      325.85     19.17 o 
   0  14   0      854.67      802.80     27.90 o 
   1  14   0      801.49      817.78     23.72 o 
   2  14   0       93.16      103.37     10.35 o 
   3  14   0       47.55       59.05      9.17 o 
   4  14   0       93.55       88.29     12.19 o 
   5  14   0      144.35      158.83     13.90 o 
   6  14   0      445.17      434.69     27.12 o 
   7  14   0      392.32      413.55     27.02 o 
   1  15   0       16.71        4.31      9.71 o 
   2  15   0       43.35       53.70     11.21 o 
   3  15   0       27.70       16.57      8.97 o 
   4  15   0       70.44       67.83     10.15 o 
 -17   1   1      168.45      234.23     28.47 o 
 -16   1   1      709.63      775.16     38.82 o 
 -15   1   1       83.99       99.71     13.73 o 
 -14   1   1      410.00      508.01     22.40 o 
 -13   1   1     1151.56     1171.93     20.99 o 
 -12   1   1       50.66       40.17      6.83 o 
 -11   1   1      452.56      505.22     11.93 o 
 -10   1   1     1011.81     1065.35     17.85 o 
  -9   1   1     6463.08     6506.90     62.42 o 
  -8   1   1      726.60      684.09     11.26 o 
  -7   1   1     2805.00     2798.65     26.89 o 
  -6   1   1      801.22      723.40     10.34 o 
  -5   1   1      182.26      184.74      5.31 o 
  -4   1   1      474.57      487.62     15.50 o 
  -3   1   1     2419.63     2323.54     35.30 o 
  -2   1   1    13919.46    13928.52    119.16 o 
  -1   1   1    21376.79    21664.37    195.94 o 
   0   1   1    15669.91    15768.71    119.86 o 
   1   1   1     1062.70     1184.25     16.82 o 
   2   1   1     6508.72     6334.44     49.73 o 
   3   1   1        4.31       -1.53      1.82 o 
   4   1   1     8391.98     8353.57     87.38 o 
   5   1   1     4099.31     3851.55     30.34 o 
   6   1   1    16898.15    17113.29    121.13 o 
   7   1   1     1174.63     1089.78     12.59 o 
   8   1   1       18.00       20.55      3.62 o 
   9   1   1        2.95        7.65      3.81 o 
  10   1   1     2938.42     2918.27     30.77 o 
  11   1   1     1066.79     1139.72     23.72 o 
  12   1   1       48.01       63.21      8.97 o 
  13   1   1     1825.46     1866.83     39.80 o 
  14   1   1      514.08      575.66     23.74 o 
  15   1   1      296.90      262.70     25.88 o 
  16   1   1        6.48        2.59     15.53 o 
  17   1   1       38.54       14.23     18.12 o 
 -17   2   1      223.32      208.35     27.18 o 
 -16   2   1       94.09       84.12     19.41 o 
 -15   2   1      287.50      276.23     14.91 o 
 -14   2   1       76.81       82.06      8.49 o 
 -13   2   1        2.39        4.02      4.81 o 
 -12   2   1      457.15      485.55     23.42 o 
 -11   2   1      689.44      650.18     13.37 o 
 -10   2   1        1.42        3.10      4.79 o 
  -9   2   1      127.73      175.39      7.13 o 
  -8   2   1     1639.12     1880.29     20.89 o 
  -7   2   1      787.29      674.17     10.82 o 
  -6   2   1      266.82      367.86      9.28 o 
  -5   2   1      938.04      849.47     11.18 o 
  -4   2   1     1867.60     2055.60     21.82 o 
  -3   2   1       49.25       29.66      3.51 o 
  -2   2   1    11045.05    11122.85    113.94 o 
  -1   2   1    10874.30    10952.84     83.99 o 
   0   2   1      496.60      459.92      5.85 o 
   1   2   1     3904.47     3994.94     28.98 o 
   2   2   1     3734.61     4001.36     29.39 o 
   3   2   1      228.35      290.14      7.10 o 
   4   2   1     3100.90     3209.82     37.13 o 
   5   2   1     4485.67     5072.38     45.64 o 
   6   2   1       28.22       73.03      4.64 o 
   7   2   1       12.34        1.95      2.52 o 
   8   2   1     1552.16     1511.00     17.38 o 
   9   2   1      536.69      587.57     16.25 o 
  10   2   1       78.18       69.04      7.07 o 
  11   2   1      337.10      387.36     14.57 o 
  12   2   1      595.11      594.01     21.96 o 
  13   2   1      273.03      263.57     23.29 o 
  14   2   1      440.70      411.65     20.57 o 
  15   2   1      237.31      247.04     18.76 o 
  16   2   1      171.10      201.88     25.88 o 
 -17   3   1       39.95       31.06     19.41 o 
 -16   3   1       83.10       86.70     22.00 o 
 -15   3   1      772.56      742.03     56.29 o 
 -14   3   1      166.05      175.57     14.13 o 
 -13   3   1       66.17       71.48      9.84 o 
 -12   3   1        1.17       -3.92      3.92 o 
 -11   3   1      627.91      598.98     17.39 o 
 -10   3   1     2082.97     2018.36     26.51 o 
  -9   3   1     1220.09     1142.03     21.48 o 
  -8   3   1     4612.03     4459.17     45.69 o 
  -7   3   1     3830.80     3537.42    108.50 o 
  -6   3   1     1926.26     1873.82     19.82 o 
  -5   3   1       10.81       11.74      3.09 o 
  -4   3   1        3.94       -1.87      3.26 o 
  -3   3   1      555.79      626.64     10.15 o 
  -2   3   1       44.36       25.54      3.68 o 
  -1   3   1     2467.20     2355.52     21.14 o 
   0   3   1      878.15      888.81     10.12 o 
   1   3   1     1512.91     1551.87     15.04 o 
   2   3   1      802.02      886.49      9.76 o 
   3   3   1     2062.54     1988.89     17.96 o 
   4   3   1     8010.48     8160.25     83.55 o 
   5   3   1     8699.84     9272.29     83.02 o 
   6   3   1     1534.79     1552.25     19.49 o 
   7   3   1     3135.96     3451.64     36.72 o 
   8   3   1      680.86      777.69     14.35 o 
   9   3   1       30.08       26.06      5.77 o 
  10   3   1      416.39      447.80     14.39 o 
  11   3   1      908.52      919.26     27.04 o 
  12   3   1     2601.00     2568.97     54.65 o 
  13   3   1      285.93      277.03     18.30 o 
  14   3   1      450.94      449.49     21.49 o 
  15   3   1       62.06       78.73     13.73 o 
  16   3   1        3.08        6.47     11.19 o 
 -17   4   1       18.56       -6.47     16.82 o 
 -16   4   1       18.65       -2.70     32.35 o 
 -15   4   1      154.25      120.00     13.81 o 
 -14   4   1      237.56      256.66     14.79 o 
 -13   4   1      917.28      942.31     28.33 o 
 -12   4   1     1063.64     1056.75     20.31 o 
 -11   4   1     1451.40     1471.14     23.54 o 
 -10   4   1       91.76       95.17     11.58 o 
  -9   4   1       25.21       27.81      4.95 o 
  -8   4   1      311.16      284.91     17.88 o 
  -7   4   1     3836.84     4012.16     41.93 o 
  -6   4   1      171.19      199.86      7.63 o 
  -5   4   1     2368.78     2461.37     25.49 o 
  -4   4   1      786.65      860.01     11.57 o 
  -3   4   1        3.36        7.31      2.67 o 
  -2   4   1     2819.36     2811.47     28.78 o 
  -1   4   1      217.52      236.20      6.21 o 
   0   4   1      151.61      223.06      5.79 o 
   1   4   1      515.23      450.15      8.78 o 
   2   4   1     4956.11     5037.09     41.91 o 
   3   4   1      549.80      552.60      7.76 o 
   4   4   1     6221.61     6240.99     51.09 o 
   5   4   1      386.97      320.25      7.88 o 
   6   4   1      574.95      529.36     10.62 o 
   7   4   1      426.60      422.49     24.10 o 
   8   4   1     2794.16     2738.24     31.81 o 
   9   4   1     1804.13     1811.87     30.38 o 
  10   4   1     1668.13     1670.37     29.63 o 
  11   4   1      509.41      481.18     16.68 o 
  12   4   1      163.83      154.82     25.81 o 
  13   4   1       13.95       -2.49     11.26 o 
  14   4   1       49.02       36.88     11.90 o 
  15   4   1      466.93      458.95     24.66 o 
  16   4   1        1.75       10.51     14.88 o 
 -16   5   1      106.65      116.64     12.66 o 
 -15   5   1      164.06      189.51     14.65 o 
 -14   5   1      455.74      437.50     21.37 o 
 -13   5   1       27.27       24.18      8.37 o 
 -12   5   1        0.77       -1.67      6.34 o 
 -11   5   1      530.27      559.96     15.43 o 
 -10   5   1     1231.50     1229.34     21.20 o 
  -9   5   1       48.29       52.87     10.65 o 
  -8   5   1     3254.79     3527.72     39.07 o 
  -7   5   1      134.74      146.56      6.48 o 
  -6   5   1        1.36        2.02      3.57 o 
  -5   5   1        3.86       15.90      4.10 o 
  -4   5   1     3856.51     4140.64     37.33 o 
  -3   5   1       50.43       38.12      3.67 o 
  -2   5   1     3059.77     3112.30     32.32 o 
  -1   5   1     2492.93     2495.97     23.82 o 
   0   5   1      160.35      254.35      7.19 o 
   1   5   1     4587.71     4724.39     44.75 o 
   2   5   1      101.59      123.61      4.87 o 
   3   5   1      233.48      258.11      6.34 o 
   4   5   1      187.74      252.52      6.16 o 
   5   5   1     4338.72     4525.06     43.19 o 
   6   5   1       27.32       42.98      5.08 o 
   7   5   1      988.45     1000.14     16.26 o 
   8   5   1     1299.35     1274.60     27.47 o 
   9   5   1        4.28        0.09      7.20 o 
  10   5   1        1.35       -5.61      8.74 o 
  11   5   1      462.99      428.83     16.40 o 
  12   5   1      466.38      490.66     20.48 o 
  13   5   1      377.87      318.41     20.57 o 
  14   5   1      706.83      660.60     26.07 o 
  15   5   1       24.51       41.41     18.12 o 
  16   5   1       16.47       12.11     12.71 o 
 -16   6   1        0.24       -7.26      9.08 o 
 -15   6   1        2.99       -2.45      8.64 o 
 -14   6   1       13.45        5.40      8.45 o 
 -13   6   1      622.24      632.22     25.79 o 
 -12   6   1      505.26      495.54     20.15 o 
 -11   6   1      877.43      837.81     21.80 o 
 -10   6   1      356.45      312.36     12.41 o 
  -9   6   1      223.45      231.48     10.53 o 
  -8   6   1        0.78        1.12      4.63 o 
  -7   6   1      150.28      134.20      6.88 o 
  -6   6   1     2113.10     2069.83     23.08 o 
  -5   6   1     1797.52     1755.97     20.46 o 
  -4   6   1     2322.05     2220.27     23.54 o 
  -3   6   1     6124.13     6421.57     61.58 o 
  -2   6   1     2187.66     2335.61     26.98 o 
  -1   6   1        0.62       -0.30      3.41 o 
   0   6   1     3264.65     3542.46     32.72 o 
   1   6   1     2827.97     2854.20     27.47 o 
   2   6   1     6530.31     6854.06     57.42 o 
   3   6   1    10152.05    10107.29     81.72 o 
   4   6   1     1558.03     1577.20     17.61 o 
   5   6   1        4.22       -1.35      3.30 o 
   6   6   1      946.74      977.01     18.19 o 
   7   6   1     2159.72     2097.29     42.70 o 
   8   6   1     2693.35     2754.23     64.70 o 
   9   6   1     1270.73     1284.76     31.56 o 
  10   6   1     1199.93     1165.25     46.59 o 
  11   6   1       18.06       31.34     10.26 o 
  12   6   1       23.76       17.90     10.87 o 
  13   6   1        6.32       13.21      9.20 o 
  14   6   1      300.89      293.87     16.61 o 
  15   6   1      172.93      192.45     18.61 o 
 -15   7   1       19.20       14.93     10.51 o 
 -14   7   1       64.32       93.16     12.20 o 
 -13   7   1       40.75       21.81      9.66 o 
 -12   7   1      247.78      223.11     14.43 o 
 -11   7   1        6.62        8.36      8.15 o 
 -10   7   1       99.16       78.80      8.37 o 
  -9   7   1        5.00        7.93      6.56 o 
  -8   7   1      169.09      163.26      9.64 o 
  -7   7   1      671.17      616.35     12.61 o 
  -6   7   1      416.71      387.86     10.15 o 
  -5   7   1      101.42       89.86      6.05 o 
  -4   7   1      373.21      329.93      9.19 o 
  -3   7   1      862.10      948.70     16.12 o 
  -2   7   1      389.28      354.01     15.11 o 
  -1   7   1      624.97      567.77     10.74 o 
   0   7   1     1338.10     1577.48     24.98 o 
   1   7   1      594.66      520.44     11.25 o 
   2   7   1       36.67       42.86      5.16 o 
   3   7   1      427.54      438.50      9.35 o 
   4   7   1      190.90      164.12      9.42 o 
   5   7   1      337.76      294.97     22.41 o 
   6   7   1       24.52       32.44      7.40 o 
   7   7   1      308.57      273.66     13.93 o 
   8   7   1      225.42      232.49     13.41 o 
   9   7   1      405.52      408.99     20.57 o 
  10   7   1       55.08       58.65      9.44 o 
  11   7   1      400.61      416.00     17.36 o 
  12   7   1      221.02      195.06     20.05 o 
  13   7   1       22.96       17.69     10.57 o 
  14   7   1       13.79       12.18     10.19 o 
  15   7   1       16.33       22.58     10.54 o 
 -15   8   1        7.13       13.75     10.19 o 
 -14   8   1      132.37      128.35     16.22 o 
 -13   8   1      195.89      173.01     14.16 o 
 -12   8   1     1006.67     1044.77     26.74 o 
 -11   8   1       55.45       49.48      9.66 o 
 -10   8   1      939.92      923.40     29.15 o 
  -9   8   1       33.84       34.95      7.87 o 
  -8   8   1       50.62       58.74     11.02 o 
  -7   8   1       37.85       50.40      7.55 o 
  -6   8   1     4206.89     4170.40     41.17 o 
  -5   8   1     1510.17     1461.04     19.68 o 
  -4   8   1     1473.82     1433.55     19.34 o 
  -3   8   1     1086.37     1020.43     18.07 o 
  -2   8   1       16.47       19.64      5.04 o 
  -1   8   1      149.06      157.34      9.13 o 
   0   8   1     1052.50      998.13     16.76 o 
   1   8   1     3108.43     3045.40     30.84 o 
   2   8   1     2729.71     2832.45     37.11 o 
   3   8   1     7466.87     7510.16     64.44 o 
   4   8   1      720.93      763.75     15.17 o 
   5   8   1      148.94      149.08     10.94 o 
   6   8   1        4.05        8.39      7.62 o 
   7   8   1     1787.66     1728.58     31.59 o 
   8   8   1       23.75       22.08      8.90 o 
   9   8   1     1465.31     1493.06     30.09 o 
  10   8   1      511.65      462.68     17.61 o 
  11   8   1      188.71      185.16     15.28 o 
  12   8   1       36.69       50.05     10.19 o 
  13   8   1       54.34       46.81     16.11 o 
  14   8   1      197.09      205.80     40.88 o 
 -14   9   1       81.44       79.30     14.56 o 
 -13   9   1        1.33       19.64      9.66 o 
 -12   9   1       34.46       26.29     15.65 o 
 -11   9   1      115.36      106.20     12.40 o 
 -10   9   1        0.88        3.05      8.15 o 
  -9   9   1      189.50      198.66     13.61 o 
  -8   9   1        2.24       -3.21      7.62 o 
  -7   9   1      687.31      687.84     16.68 o 
  -6   9   1        8.86        7.49      6.77 o 
  -5   9   1      485.83      477.94     12.27 o 
  -4   9   1      351.37      340.16     11.76 o 
  -3   9   1        0.45        3.98      4.00 o 
  -2   9   1       61.02       64.71      6.37 o 
  -1   9   1      226.24      221.05      9.86 o 
   0   9   1      189.39      201.83     12.04 o 
   1   9   1      662.63      663.01     12.92 o 
   2   9   1      825.44      841.24     14.74 o 
   3   9   1        5.87        3.64      5.30 o 
   4   9   1      596.66      616.51     18.36 o 
   5   9   1      191.15      182.08     12.40 o 
   6   9   1      702.18      710.18     19.89 o 
   7   9   1        5.41        9.90      7.88 o 
   8   9   1      230.41      208.37     16.46 o 
   9   9   1       23.70       31.51      8.69 o 
  10   9   1       52.86       55.05     14.19 o 
  11   9   1       86.71       75.55     10.83 o 
  12   9   1        0.41       -7.21      9.08 o 
  13   9   1        2.64        5.95      9.44 o 
 -13  10   1      440.30      464.50     25.78 o 
 -12  10   1      614.03      663.27     41.34 o 
 -11  10   1      512.24      491.46     32.57 o 
 -10  10   1       73.87       87.83     11.99 o 
  -9  10   1      219.64      207.50     19.63 o 
  -8  10   1      107.84       88.36     10.89 o 
  -7  10   1      975.37     1033.29     37.07 o 
  -6  10   1     1821.20     1839.98     38.85 o 
  -5  10   1     1146.30     1143.25     18.88 o 
  -4  10   1     1139.22     1154.00     18.56 o 
  -3  10   1      893.97      869.53     18.10 o 
  -2  10   1       51.72       50.35      6.44 o 
  -1  10   1       27.94       25.98      5.75 o 
   0  10   1      195.93      206.67      9.10 o 
   1  10   1     1235.19     1265.39     20.42 o 
   2  10   1     1134.40     1065.92     21.65 o 
   3  10   1     2429.77     2352.12     37.57 o 
   4  10   1     1233.38     1192.04     37.78 o 
   5  10   1      109.45      101.92     10.89 o 
   6  10   1       99.27       96.07     10.64 o 
   7  10   1       30.70       36.56      9.39 o 
   8  10   1      858.90      825.63     25.31 o 
   9  10   1     1501.42     1504.04     43.08 o 
  10  10   1     1228.53     1184.16     33.84 o 
  11  10   1      356.86      325.79     20.67 o 
  12  10   1      180.89      161.25     14.91 o 
 -12  11   1        3.40        5.60     10.19 o 
 -11  11   1       70.37       77.65     12.19 o 
 -10  11   1       27.82       26.31     10.46 o 
  -9  11   1        7.93        6.17      8.90 o 
  -8  11   1      294.51      304.16     16.92 o 
  -7  11   1      467.41      458.04     18.42 o 
  -6  11   1       69.56       81.65     10.69 o 
  -5  11   1       34.44       33.54      7.91 o 
  -4  11   1      445.72      432.86     25.40 o 
  -3  11   1      132.35      127.31      9.37 o 
  -2  11   1       54.39       55.25      6.42 o 
  -1  11   1      166.34      185.83      8.40 o 
   0  11   1       20.85       16.40      6.11 o 
   1  11   1      938.94      926.46     26.67 o 
   2  11   1       27.04       31.57      7.07 o 
   3  11   1        1.79      -11.46     11.63 o 
   4  11   1     1032.49     1031.28     24.63 o 
   5  11   1      615.27      613.52     19.86 o 
   6  11   1        2.29       -7.76      7.95 o 
   7  11   1      100.44       89.54     11.16 o 
   8  11   1      202.72      182.92     14.43 o 
   9  11   1        0.04       15.84      9.44 o 
  10  11   1        0.74       14.62     10.16 o 
  11  11   1       90.50      105.75     13.68 o 
 -11  12   1      418.67      438.21     25.74 o 
 -10  12   1       27.36       20.75     10.41 o 
  -9  12   1       26.08       36.98     10.81 o 
  -8  12   1       40.42       42.01     10.94 o 
  -7  12   1       49.55       53.87     11.78 o 
  -6  12   1      132.70      133.97     14.64 o 
  -5  12   1      373.13      383.59     18.17 o 
  -4  12   1      443.35      457.43     13.37 o 
  -3  12   1      191.68      196.42      9.93 o 
  -2  12   1       78.63       78.11      6.93 o 
  -1  12   1      102.72      105.85      7.48 o 
   0  12   1      263.32      263.33     12.12 o 
   1  12   1      411.84      434.84     14.04 o 
   2  12   1      268.05      304.87     15.65 o 
   3  12   1       64.79       58.84      9.66 o 
   4  12   1      246.15      247.21     14.91 o 
   5  12   1      142.44      133.37     12.70 o 
   6  12   1       90.28       82.26     14.20 o 
   7  12   1       44.42       59.03     11.16 o 
   8  12   1      517.89      543.09     32.23 o 
   9  12   1      271.16      287.34     17.98 o 
  10  12   1       94.34      113.84     14.16 o 
  -9  13   1       68.61       78.64     12.40 o 
  -8  13   1      298.07      305.13     21.59 o 
  -7  13   1      220.55      222.61     15.93 o 
  -6  13   1      234.59      234.27     15.69 o 
  -5  13   1        5.04       10.35      8.97 o 
  -4  13   1        1.78       12.83      7.42 o 
  -3  13   1      358.51      369.55     14.55 o 
  -2  13   1      303.87      318.70     11.16 o 
  -1  13   1      547.13      562.24     22.46 o 
   0  13   1      766.28      660.02     26.78 o 
   1  13   1       44.61       73.51     10.69 o 
   2  13   1       11.65       -7.80      7.80 o 
   3  13   1      145.06      134.73     13.76 o 
   4  13   1      259.48      249.15     15.70 o 
   5  13   1      929.61      896.20     38.90 o 
   6  13   1      270.77      256.72     16.40 o 
   7  13   1      326.49      353.16     19.06 o 
   8  13   1       37.17       28.69     10.89 o 
  -7  14   1       64.45       58.29     18.01 o 
  -6  14   1       35.26       40.49     11.04 o 
  -5  14   1      157.06      135.30     13.93 o 
  -4  14   1       94.98       85.78      9.95 o 
  -3  14   1      173.13      166.93     21.85 o 
  -2  14   1      116.26      125.72     12.66 o 
  -1  14   1      159.04      162.34     10.15 o 
   0  14   1      192.28      182.36     14.57 o 
   1  14   1       72.90       93.60     15.88 o 
   2  14   1      260.96      284.24     16.64 o 
   3  14   1       52.10       51.86     10.89 o 
   4  14   1       70.30       82.09     12.37 o 
   5  14   1        0.08        0.41      9.20 o 
   6  14   1        4.84       -0.82      9.32 o 
  -4  15   1        2.22       -2.12     11.41 o 
  -3  15   1      261.93      305.54     27.79 o 
  -2  15   1      653.37      589.91     22.83 o 
  -1  15   1      704.55      699.13     68.59 o 
   0  15   1      429.77      467.86     19.17 o 
   1  15   1       74.77       74.26      9.86 o 
   2  15   1       77.25       68.10     13.21 o 
   3  15   1       14.52       32.29     10.69 o 
 -18   0   2      442.77      433.52     36.23 o 
 -17   0   2       62.12      110.00     22.00 o 
 -16   0   2      332.91      340.34     29.76 o 
 -15   0   2      547.47      579.75     33.65 o 
 -14   0   2      185.22      174.70     22.00 o 
 -13   0   2       33.32       24.00     20.71 o 
 -12   0   2     1088.18     1110.51     22.51 o 
 -11   0   2     2763.27     2876.01     47.72 o 
 -10   0   2     2896.82     2897.92     49.30 o 
  -9   0   2     4216.07     3906.77     53.97 o 
  -8   0   2     1078.24      948.30     17.32 o 
  -7   0   2     1913.30     1872.47     25.46 o 
  -6   0   2      399.58      471.29      9.88 o 
  -5   0   2     4647.70     4267.03     46.39 o 
  -4   0   2     1620.26     2039.66     28.63 o 
  -3   0   2   153566.22   128223.97   1548.68 o 
  -2   0   2      760.67      838.57     22.00 o 
  -1   0   2     7236.99     7515.09     93.71 o 
   0   0   2     2284.88     2315.11     46.59 o 
   1   0   2      192.68      218.05      8.24 o 
   2   0   2     5137.97     5128.56     70.74 o 
   3   0   2    17218.47    16965.01    198.36 o 
   4   0   2    14430.88    14731.90    216.25 o 
   5   0   2    10828.81    11518.85    117.27 o 
   6   0   2     5187.02     5647.55     61.95 o 
   7   0   2        6.88       -1.75      4.70 o 
   8   0   2     1106.08     1018.54     23.51 o 
   9   0   2      697.72      690.32     15.96 o 
  10   0   2      781.34      785.51     22.29 o 
  11   0   2      115.59      127.47     12.81 o 
  12   0   2      857.45      934.33     40.12 o 
  13   0   2      508.03      491.75     32.35 o 
 -18   1   2       40.12       66.13     13.24 o 
 -17   1   2       79.44       76.55     14.64 o 
 -16   1   2      158.70      195.36     17.83 o 
 -15   1   2        1.20       14.52     10.49 o 
 -14   1   2      377.68      304.32     33.81 o 
 -13   1   2        1.03        5.06      4.51 o 
 -12   1   2       31.36       44.75      6.30 o 
 -11   1   2       13.60        9.12      5.41 o 
 -10   1   2      410.31      369.23      8.80 o 
  -9   1   2      771.87      793.96     12.46 o 
  -8   1   2       37.94       60.48      5.83 o 
  -7   1   2       69.58       46.08      3.52 o 
  -6   1   2      342.69      298.18      5.93 o 
  -5   1   2       87.61       85.48      3.38 o 
  -4   1   2       52.76       51.24      3.71 o 
  -3   1   2     7890.44     7999.86     71.79 o 
  -2   1   2     2692.66     2773.02     31.60 o 
  -1   1   2      410.96      413.22      6.13 o 
   0   1   2     1472.03     1685.02     17.91 o 
   1   1   2      232.29      251.48      5.10 o 
   2   1   2       18.05       14.50      2.35 o 
   3   1   2      232.90      243.19      6.51 o 
   4   1   2     1440.56     1486.36     18.59 o 
   5   1   2       54.23       27.49      2.96 o 
   6   1   2       12.62       26.04      3.47 o 
   7   1   2      313.82      364.63      8.31 o 
   8   1   2      358.10      284.33      9.80 o 
   9   1   2      167.97      246.38     12.51 o 
  10   1   2      658.77      734.34     21.29 o 
  11   1   2     1092.27     1089.79     28.32 o 
  12   1   2      533.37      563.42     21.90 o 
  13   1   2       89.15       97.06     19.41 o 
  14   1   2      243.26      222.58     25.88 o 
  15   1   2       30.72        9.06     15.53 o 
  16   1   2        2.24      -15.53     15.53 o 
 -17   2   2      272.87      302.04     21.49 o 
 -16   2   2      213.07      191.81     23.29 o 
 -15   2   2       80.28       68.59     10.08 o 
 -14   2   2       22.54       28.74      8.69 o 
 -13   2   2       90.08       88.75      8.34 o 
 -12   2   2     2357.22     2305.39     27.48 o 
 -11   2   2     1696.29     1678.46     23.87 o 
 -10   2   2     4894.60     4947.06     46.23 o 
  -9   2   2     2582.19     2613.29     27.69 o 
  -8   2   2     1632.62     1676.44     20.26 o 
  -7   2   2      574.55      577.49     15.13 o 
  -6   2   2     1642.97     1647.55     18.32 o 
  -5   2   2       11.48        5.09      2.99 o 
  -4   2   2     1576.51     1559.69     26.62 o 
  -3   2   2      279.97      491.05      8.95 o 
  -2   2   2    10025.92     9966.46     77.81 o 
  -1   2   2     3246.10     3653.24     30.73 o 
   0   2   2     1071.44     1174.61     12.12 o 
   1   2   2     7373.88     7416.11     58.49 o 
   2   2   2     4625.43     4703.62     43.95 o 
   3   2   2     4885.04     4955.38     40.60 o 
   4   2   2    18413.71    19184.36    147.27 o 
   5   2   2      710.63      563.50      7.97 o 
   6   2   2     3663.45     3533.61     31.54 o 
   7   2   2      137.49      109.40      4.83 o 
   8   2   2       54.94       60.94      6.18 o 
   9   2   2      677.18      695.14     14.42 o 
  10   2   2     2125.46     2022.18     41.68 o 
  11   2   2      115.99      106.70     18.12 o 
  12   2   2      498.99      465.14     20.57 o 
  13   2   2      233.08      253.28     18.12 o 
  14   2   2       13.42       -5.18     14.23 o 
  15   2   2        6.36        2.59     15.53 o 
  16   2   2      165.67      222.58     28.47 o 
 -17   3   2        2.21       -1.29     16.82 o 
 -16   3   2       86.01       97.42     17.47 o 
 -15   3   2        2.76       -4.74      8.22 o 
 -14   3   2      690.43      696.83     19.42 o 
 -13   3   2      680.53      687.19     19.06 o 
 -12   3   2      312.94      311.83     19.05 o 
 -11   3   2      634.04      639.99     15.25 o 
 -10   3   2     1977.40     2069.93     27.72 o 
  -9   3   2       40.86       27.77      6.02 o 
  -8   3   2     1461.66     1507.24     34.37 o 
  -7   3   2     1746.69     1778.25     23.03 o 
  -6   3   2      161.39      129.54      6.56 o 
  -5   3   2      984.56      901.18     12.51 o 
  -4   3   2       52.36       71.38      4.81 o 
  -3   3   2      320.15      370.68      9.25 o 
  -2   3   2       60.99       69.29      3.79 o 
  -1   3   2     5958.89     5966.09     53.81 o 
   0   3   2       29.61       19.93      2.96 o 
   1   3   2      921.84      803.94      9.40 o 
   2   3   2     3825.01     3615.93     44.64 o 
   3   3   2        2.68        4.40      3.32 o 
   4   3   2     5926.47     6749.28     73.45 o 
   5   3   2     1739.33     1812.08     20.89 o 
   6   3   2     1462.85     1465.47     19.05 o 
   7   3   2      203.11      202.62      8.13 o 
   8   3   2     3368.90     3283.23     43.82 o 
   9   3   2      202.21      195.34     11.44 o 
  10   3   2       56.58       52.74      8.97 o 
  11   3   2       44.70       52.30      9.08 o 
  12   3   2      186.91      177.30     15.56 o 
  13   3   2       96.71       93.47     14.16 o 
  14   3   2      319.30      335.68     21.49 o 
  15   3   2      304.30      345.52     32.35 o 
  16   3   2        9.43       25.88     19.41 o 
 -17   4   2      222.72      179.88     25.88 o 
 -16   4   2       93.43      131.11     15.99 o 
 -15   4   2      262.54      284.18     20.06 o 
 -14   4   2        2.16        5.31      6.63 o 
 -13   4   2      371.79      409.34     14.02 o 
 -12   4   2      356.10      392.69     16.62 o 
 -11   4   2     2023.86     1972.42     39.79 o 
 -10   4   2     1378.52     1343.17     19.05 o 
  -9   4   2     4939.07     5019.04     46.78 o 
  -8   4   2     1255.18     1248.65     17.25 o 
  -7   4   2        2.91        7.96      4.10 o 
  -6   4   2       77.27       70.54      4.95 o 
  -5   4   2       13.46        2.86      3.47 o 
  -4   4   2     2307.34     2197.42     22.54 o 
  -3   4   2      637.75      728.36     10.37 o 
  -2   4   2      803.69      723.08     11.55 o 
  -1   4   2      542.19      655.74      9.61 o 
   0   4   2       49.30       57.98      3.63 o 
   1   4   2      240.07      263.32      5.76 o 
   2   4   2     2508.75     2484.17     26.89 o 
   3   4   2    10413.85    10699.33     95.86 o 
   4   4   2      438.71      373.37     11.21 o 
   5   4   2     6628.78     6585.71     74.20 o 
   6   4   2      801.13      758.91     24.10 o 
   7   4   2     2309.26     2419.01     35.34 o 
   8   4   2        0.71       -1.73      7.73 o 
   9   4   2     1182.20     1130.84     23.65 o 
  10   4   2      140.75      169.39     11.95 o 
  11   4   2     1183.27     1245.58     28.22 o 
  12   4   2      406.36      379.25     29.00 o 
  13   4   2       34.04       33.55     11.79 o 
  14   4   2        0.38       -1.94     10.98 o 
  15   4   2      162.13      192.94     28.47 o 
 -17   5   2        2.79        0.65     11.90 o 
 -16   5   2      100.12      120.70     16.39 o 
 -15   5   2      221.08      224.56     16.63 o 
 -14   5   2      679.20      688.28     21.13 o 
 -13   5   2      864.33      850.35     19.46 o 
 -12   5   2      496.89      492.40     14.84 o 
 -11   5   2      130.00      126.32      9.02 o 
 -10   5   2       20.68       13.50      5.46 o 
  -9   5   2     1027.77     1151.40     34.37 o 
  -8   5   2     1583.01     1582.57     20.40 o 
  -7   5   2     4574.93     4469.42     41.83 o 
  -6   5   2     1024.69      954.16     14.28 o 
  -5   5   2     2861.46     2767.00     31.82 o 
  -4   5   2     1587.33     1536.31     18.27 o 
  -3   5   2      177.57      159.58      6.05 o 
  -2   5   2     1271.82     1416.87     16.25 o 
  -1   5   2     2460.85     2471.58     24.11 o 
   0   5   2      574.78      484.90      8.58 o 
   1   5   2     5511.85     5251.59     44.65 o 
   2   5   2     2193.10     2009.78     20.00 o 
   3   5   2       11.35       10.35      5.42 o 
   4   5   2      379.40      441.94      8.73 o 
   5   5   2      342.35      230.52     10.89 o 
   6   5   2     2970.02     2768.75     55.07 o 
   7   5   2     2850.69     2731.86     39.33 o 
   8   5   2     2277.22     2280.48     39.89 o 
   9   5   2      549.76      516.81     17.42 o 
  10   5   2      166.66      175.81     12.44 o 
  11   5   2        0.76        7.64      7.95 o 
  12   5   2        2.71       17.13      8.69 o 
  13   5   2      161.79      160.93     13.19 o 
  14   5   2      175.44      176.93     17.39 o 
  15   5   2      114.53      147.53     16.91 o 
 -16   6   2       80.73       78.43     14.64 o 
 -15   6   2       77.79       73.77     11.35 o 
 -14   6   2       32.70       24.14      9.13 o 
 -13   6   2       38.12       37.53      9.44 o 
 -12   6   2       10.45        9.79      8.37 o 
 -11   6   2      740.33      784.49     19.43 o 
 -10   6   2      258.08      221.78     11.07 o 
  -9   6   2      138.19      134.84      9.73 o 
  -8   6   2     2575.68     2576.51     28.68 o 
  -7   6   2      173.86      188.51      8.06 o 
  -6   6   2       17.73        8.23      4.79 o 
  -5   6   2      802.23      881.26     15.82 o 
  -4   6   2      448.90      434.48     10.02 o 
  -3   6   2     1105.73     1160.71     15.15 o 
  -2   6   2      116.86       76.02      4.95 o 
  -1   6   2     1786.71     1979.23     21.21 o 
   0   6   2      346.18      287.98      8.48 o 
   1   6   2     1025.09     1115.46     22.90 o 
   2   6   2     2117.97     2030.05     20.94 o 
   3   6   2      433.14      469.46      9.22 o 
   4   6   2      788.71      880.15     21.85 o 
   5   6   2     1879.41     1825.09     29.87 o 
   6   6   2        0.41       -6.64      6.64 o 
   7   6   2      730.13      723.51     19.17 o 
   8   6   2      111.34      114.51     10.41 o 
   9   6   2       80.12       63.02      9.66 o 
  10   6   2        1.70        5.42      7.70 o 
  11   6   2      417.69      473.46     18.26 o 
  12   6   2       16.01       21.44      9.44 o 
  13   6   2       13.72        8.95      8.90 o 
  14   6   2       55.22       45.87     20.71 o 
 -16   7   2        5.98        6.37      9.84 o 
 -15   7   2      131.40      155.48     14.07 o 
 -14   7   2      421.43      447.92     18.99 o 
 -13   7   2      441.46      451.87     22.63 o 
 -12   7   2      405.30      431.02     14.91 o 
 -11   7   2        1.39       -5.71      6.68 o 
 -10   7   2       25.75       30.44      7.42 o 
  -9   7   2      615.26      602.47     15.75 o 
  -8   7   2      550.09      542.51     12.57 o 
  -7   7   2     2028.99     2127.47     25.48 o 
  -6   7   2     3513.16     3525.83     36.02 o 
  -5   7   2       59.57       47.46      7.42 o 
  -4   7   2      867.58      892.25     14.55 o 
  -3   7   2      134.78      166.38      7.02 o 
  -2   7   2     3568.27     3689.90     35.24 o 
  -1   7   2     1340.57     1293.04     18.14 o 
   0   7   2     6867.46     6695.10     57.43 o 
   1   7   2     3932.43     3879.52     36.18 o 
   2   7   2     1419.00     1311.23     17.11 o 
   3   7   2     2538.59     2369.26     28.67 o 
   4   7   2      889.82      947.24     20.64 o 
   5   7   2     1013.10     1082.14     22.88 o 
   6   7   2     1067.07     1093.11     23.89 o 
   7   7   2     1086.68     1063.61     29.56 o 
   8   7   2      622.89      614.64     18.92 o 
   9   7   2      185.92      145.74     11.91 o 
  10   7   2       33.51       32.98      9.13 o 
  11   7   2      114.45      112.26     11.97 o 
  12   7   2      107.27      122.63     12.40 o 
  13   7   2      572.61      557.39     20.66 o 
  14   7   2      418.23      438.15     21.16 o 
 -15   8   2       53.48       36.88     11.23 o 
 -14   8   2        7.62       12.59      9.44 o 
 -13   8   2        4.05        3.65      8.90 o 
 -12   8   2        6.14        8.61     11.09 o 
 -11   8   2      224.53      201.35     11.90 o 
 -10   8   2       90.89      102.73      9.30 o 
  -9   8   2      171.72      193.26     13.69 o 
  -8   8   2      248.20      272.38     12.42 o 
  -7   8   2       62.43       81.84      7.34 o 
  -6   8   2      202.74      202.59      9.19 o 
  -5   8   2      257.71      237.54     16.48 o 
  -4   8   2        1.21        5.74      4.45 o 
  -3   8   2      816.33      855.16     15.51 o 
  -2   8   2        0.17       -3.77      4.76 o 
  -1   8   2       21.83       25.19      5.27 o 
   0   8   2      638.94      553.08     11.69 o 
   1   8   2      637.95      660.98     12.23 o 
   2   8   2     1120.90     1119.29     17.89 o 
   3   8   2      349.87      420.77     25.88 o 
   4   8   2      191.71      188.09     11.69 o 
   5   8   2      669.80      667.21     19.17 o 
   6   8   2      278.69      256.42     14.16 o 
   7   8   2       36.09       50.48      9.44 o 
   8   8   2       15.79       14.15      8.32 o 
   9   8   2        0.10       -8.15      8.33 o 
  10   8   2        2.18       -4.84      7.95 o 
  11   8   2        4.27       11.02      9.13 o 
  12   8   2       97.18       87.37     11.91 o 
  13   8   2       27.12       17.20      9.84 o 
 -14   9   2      198.54      192.56     17.75 o 
 -13   9   2      847.46      818.51     25.03 o 
 -12   9   2      166.81      155.10     14.16 o 
 -11   9   2      216.91      227.69     15.23 o 
 -10   9   2       52.64       72.60     10.46 o 
  -9   9   2       95.27      102.26      9.50 o 
  -8   9   2     2494.73     2548.81     39.04 o 
  -7   9   2     1776.65     1730.77     23.58 o 
  -6   9   2     2377.35     2450.11     29.21 o 
  -5   9   2      371.35      392.09     19.79 o 
  -4   9   2      403.87      393.54     10.11 o 
  -3   9   2       58.27       73.24      8.10 o 
  -2   9   2      459.70      452.37     11.65 o 
  -1   9   2      588.31      608.05     14.86 o 
   0   9   2     3669.96     3722.33     37.07 o 
   1   9   2     2952.38     2949.41     31.07 o 
   2   9   2     2165.01     2236.77     37.18 o 
   3   9   2      374.08      368.81     15.02 o 
   4   9   2      149.90      145.37     11.39 o 
   5   9   2      237.49      243.76     14.14 o 
   6   9   2       24.72       28.47      8.69 o 
   7   9   2     2820.99     2702.19     43.30 o 
   8   9   2      631.15      602.22     19.61 o 
   9   9   2     1145.79     1125.91     27.74 o 
  10   9   2       96.69       89.86     15.73 o 
  11   9   2      118.82      107.92     12.44 o 
  12   9   2       22.30       18.28     10.41 o 
  13   9   2      400.62      389.72     25.57 o 
 -13  10   2       39.07       49.23     12.14 o 
 -12  10   2        9.40        4.70      9.66 o 
 -11  10   2       24.02       11.21      9.32 o 
 -10  10   2      106.83      119.78     12.34 o 
  -9  10   2       71.36       61.95     10.41 o 
  -8  10   2       70.38       85.65      9.21 o 
  -7  10   2      918.44      906.76     22.86 o 
  -6  10   2      558.81      573.19     14.15 o 
  -5  10   2      348.73      364.40     10.70 o 
  -4  10   2      332.75      340.16     10.51 o 
  -3  10   2        2.00        2.95      5.26 o 
  -2  10   2      229.58      221.34     10.49 o 
  -1  10   2       79.94       76.87      7.16 o 
   0  10   2        0.68        4.31      6.54 o 
   1  10   2      507.00      479.32     15.17 o 
   2  10   2      527.56      544.62     17.90 o 
   3  10   2      205.69      208.37     13.10 o 
   4  10   2       19.92       16.05      9.64 o 
   5  10   2       34.05       40.44      8.90 o 
   6  10   2        0.91        3.02      8.15 o 
   7  10   2       15.99        6.84      8.45 o 
   8  10   2       28.54       36.97     10.08 o 
   9  10   2      294.74      291.50     28.14 o 
  10  10   2       24.31        9.45      9.39 o 
  11  10   2      111.93      113.43     13.15 o 
  12  10   2       76.90       89.57     12.85 o 
 -12  11   2      382.72      362.98     23.33 o 
 -11  11   2        6.17        0.71      9.70 o 
 -10  11   2        7.98       -4.15      8.69 o 
  -9  11   2      201.89      199.91     14.82 o 
  -8  11   2      983.94      966.87     25.60 o 
  -7  11   2      858.81      884.88     20.63 o 
  -6  11   2      438.16      471.77     15.80 o 
  -5  11   2      504.37      494.16     12.26 o 
  -4  11   2        2.18        0.26      5.21 o 
  -3  11   2       34.68       33.62      6.01 o 
  -2  11   2      121.63      147.18      8.66 o 
  -1  11   2      652.74      639.08     15.95 o 
   0  11   2      153.27      152.09     10.08 o 
   1  11   2      205.17      219.84     13.41 o 
   2  11   2      359.45      403.78     16.40 o 
   3  11   2       45.49       59.48      9.88 o 
   4  11   2      161.28      150.43     12.40 o 
   5  11   2        8.82        2.66      8.69 o 
   6  11   2      449.20      441.85     23.32 o 
   7  11   2      581.67      578.44     20.64 o 
   8  11   2      542.36      535.10     20.36 o 
   9  11   2      328.82      330.13     18.36 o 
  10  11   2       97.24       96.20     12.44 o 
  11  11   2       13.96       14.43     10.08 o 
 -11  12   2       66.40       45.18     11.69 o 
 -10  12   2       65.91       77.68     12.34 o 
  -9  12   2      371.65      365.12     19.33 o 
  -8  12   2      155.31      166.57     14.16 o 
  -7  12   2        0.61        4.74      8.97 o 
  -6  12   2       17.69        6.52      8.07 o 
  -5  12   2      138.80      132.25     10.97 o 
  -4  12   2      330.90      367.11     14.08 o 
  -3  12   2      181.58      167.15      8.67 o 
  -2  12   2      442.73      474.12     15.01 o 
  -1  12   2      450.20      430.80     14.21 o 
   0  12   2        0.53       -7.69      7.88 o 
   1  12   2        0.23       -4.70      8.15 o 
   2  12   2      345.26      389.21     17.62 o 
   3  12   2     1088.12     1065.16     25.60 o 
   4  12   2      128.05      146.58     12.94 o 
   5  12   2      162.43      164.06     13.41 o 
   6  12   2       20.46       24.16      9.71 o 
   7  12   2        8.86       12.70      9.66 o 
   8  12   2       64.23       35.71     13.24 o 
   9  12   2      238.57      242.61     17.15 o 
  -9  13   2        0.54        1.43     10.41 o 
  -8  13   2       49.60       66.34     11.91 o 
  -7  13   2      187.32      217.95     24.83 o 
  -6  13   2       75.06       81.22     11.44 o 
  -5  13   2      360.71      373.26     21.83 o 
  -4  13   2       58.55       61.62     10.69 o 
  -3  13   2        9.80       11.13      9.11 o 
  -2  13   2      135.61      116.17      8.85 o 
  -1  13   2      531.94      517.12     35.82 o 
   0  13   2      177.29      185.15     17.06 o 
   1  13   2      229.92      258.46     15.39 o 
   2  13   2      317.98      301.46     16.86 o 
   3  13   2       86.91       66.27     11.04 o 
   4  13   2       37.74       27.96      9.94 o 
   5  13   2      125.82      128.29     13.41 o 
   6  13   2      215.85      206.60     15.39 o 
   7  13   2       41.16       47.23     11.39 o 
   8  13   2      258.37      285.09     18.17 o 
  -7  14   2        1.73      -10.87     10.87 o 
  -6  14   2      199.98      216.96     19.66 o 
  -5  14   2      175.62      178.16     17.83 o 
  -4  14   2      716.46      719.40     27.90 o 
  -3  14   2      662.00      669.46     21.67 o 
  -2  14   2      580.06      583.85     15.61 o 
  -1  14   2       93.35      114.16     10.66 o 
   0  14   2       68.31       72.10     11.39 o 
   1  14   2       20.47        3.15      8.80 o 
   2  14   2        9.28       13.05      9.52 o 
   3  14   2      351.43      330.16     17.90 o 
   4  14   2      313.80      295.05     17.64 o 
   5  14   2      124.18      126.19     17.85 o 
  -3  15   2        3.54        9.71     13.59 o 
  -2  15   2        5.17       -6.47     11.79 o 
  -1  15   2       71.15       84.90     10.66 o 
   0  15   2       61.88       72.73     10.32 o 
   1  15   2       66.59       69.75     11.59 o 
 -17   1   3      199.50      217.89     18.74 o 
 -16   1   3      591.72      663.86     38.82 o 
 -15   1   3       74.48       70.78     10.19 o 
 -14   1   3        8.54        2.57      6.80 o 
 -13   1   3      171.01      184.33     18.17 o 
 -12   1   3     2193.12     2097.17     34.35 o 
 -11   1   3     1186.70     1184.58     18.12 o 
 -10   1   3     2702.86     2719.13     32.45 o 
  -9   1   3     1686.78     1731.10     23.19 o 
  -8   1   3       49.26       40.99      3.48 o 
  -7   1   3     1255.97     1293.56     15.70 o 
  -6   1   3     8019.14     7989.57     66.23 o 
  -5   1   3    16683.97    17295.23    134.63 o 
  -4   1   3    13752.23    14047.96    142.40 o 
  -3   1   3     6181.75     5874.74     55.12 o 
  -2   1   3      332.98      375.48      8.78 o 
  -1   1   3      360.33      354.06      8.15 o 
   0   1   3       16.14        2.32      2.99 o 
   1   1   3     5597.65     5270.12     48.79 o 
   2   1   3     3153.86     2822.07     28.54 o 
   3   1   3    18174.88    18487.21    142.54 o 
   4   1   3     3466.38     3201.22     31.96 o 
   5   1   3      354.01      333.25     10.03 o 
   6   1   3      468.11      495.58      9.76 o 
   7   1   3     2844.02     2751.72     28.29 o 
   8   1   3     2977.74     3089.13     34.59 o 
   9   1   3      266.30      296.46     16.17 o 
  10   1   3     3161.95     3299.77     56.14 o 
  11   1   3      333.73      243.29     24.59 o 
  12   1   3       69.63      103.53     19.41 o 
  13   1   3      158.72      133.29     22.00 o 
  14   1   3      423.07      468.46     33.65 o 
 -17   2   3        3.81        6.63     11.41 o 
 -16   2   3        1.59        2.51      8.45 o 
 -15   2   3      169.63      173.30     13.19 o 
 -14   2   3      276.68      309.31     19.22 o 
 -13   2   3      141.45      127.51      9.46 o 
 -12   2   3       12.61       20.40      7.07 o 
 -11   2   3      129.72      165.23      9.21 o 
 -10   2   3      315.71      301.12      9.74 o 
  -9   2   3       82.68       61.77      5.76 o 
  -8   2   3     1810.05     1743.45     20.60 o 
  -7   2   3       56.74       48.97      4.68 o 
  -6   2   3      152.00      178.23      6.75 o 
  -5   2   3      176.54      138.20     11.39 o 
  -4   2   3    10882.69    11636.19    121.22 o 
  -3   2   3     3167.59     3219.19     33.45 o 
  -2   2   3      829.06      810.10     10.46 o 
  -1   2   3      769.82      785.14     10.19 o 
   0   2   3        1.44        1.02      2.76 o 
   1   2   3     1151.88     1125.56     12.90 o 
   2   2   3     4513.11     4952.64     41.42 o 
   3   2   3      136.19      186.29      5.25 o 
   4   2   3      175.26      235.66      7.13 o 
   5   2   3      991.77      840.01     12.01 o 
   6   2   3      667.99      661.01     10.89 o 
   7   2   3       17.73        2.51      6.12 o 
   8   2   3     1493.83     1583.99     33.17 o 
   9   2   3      464.96      376.07     14.46 o 
  10   2   3      194.03      241.73     15.99 o 
  11   2   3      876.30      803.59     25.97 o 
  12   2   3      894.66     1011.97     44.00 o 
  13   2   3      335.15      328.70     29.76 o 
  14   2   3      166.37      163.05     23.29 o 
  15   2   3       13.54       12.94     16.82 o 
 -17   3   3       40.68       34.29     13.73 o 
 -16   3   3       64.01       64.53     13.38 o 
 -15   3   3       94.75      107.39     12.19 o 
 -14   3   3       36.95       36.95      9.39 o 
 -13   3   3      404.60      374.94     16.44 o 
 -12   3   3      603.03      604.75     15.24 o 
 -11   3   3     2250.78     2139.04     29.77 o 
 -10   3   3     2018.55     1894.12     37.92 o 
  -9   3   3      860.75      824.05     16.28 o 
  -8   3   3      169.67      201.30      9.91 o 
  -7   3   3     1259.54     1322.72     17.28 o 
  -6   3   3     1569.09     1675.03     31.01 o 
  -5   3   3     1779.80     1680.17     36.24 o 
  -4   3   3     5518.71     5354.25     45.44 o 
  -3   3   3     1184.20     1184.14     13.77 o 
  -2   3   3       14.66       23.13      3.17 o 
  -1   3   3      144.40      161.75      5.30 o 
   0   3   3     1074.01     1148.09     13.27 o 
   1   3   3     3746.49     3818.72     33.18 o 
   2   3   3     5088.01     5216.74     65.00 o 
   3   3   3     1414.53     1312.88     31.57 o 
   4   3   3     4421.59     4582.30     45.11 o 
   5   3   3     1371.43     1523.42     24.28 o 
   6   3   3        0.98       10.25      6.20 o 
   7   3   3      898.77      901.37     19.67 o 
   8   3   3     2295.89     2229.40     34.32 o 
   9   3   3     5132.92     5021.48     62.99 o 
  10   3   3      451.28      498.04     31.46 o 
  11   3   3      996.42     1003.27     37.53 o 
  12   3   3      109.26       94.16     13.24 o 
  13   3   3       29.30       32.35     18.12 o 
  14   3   3      280.19      292.46     29.76 o 
  15   3   3      241.44      210.94     28.47 o 
 -17   4   3       10.07        2.84      9.84 o 
 -16   4   3      101.52      112.16     16.68 o 
 -15   4   3      376.75      383.55     22.40 o 
 -14   4   3      894.29      928.41     30.16 o 
 -13   4   3      449.67      473.12     14.87 o 
 -12   4   3      299.44      327.58     11.49 o 
 -11   4   3        2.15        2.16      5.46 o 
 -10   4   3     2027.09     1962.94     24.61 o 
  -9   4   3     1544.99     1543.34     23.61 o 
  -8   4   3     4392.75     4616.81     49.75 o 
  -7   4   3     3264.38     3608.75     46.99 o 
  -6   4   3      213.60      247.98      6.63 o 
  -5   4   3      767.17      754.45     10.86 o 
  -4   4   3      376.58      353.11     10.76 o 
  -3   4   3     3238.24     3278.86     30.35 o 
  -2   4   3     1011.35      931.09     12.28 o 
  -1   4   3     1030.00      786.65     11.01 o 
   0   4   3      174.15      196.50      5.99 o 
   1   4   3     1111.56     1102.68     12.87 o 
   2   4   3      256.38      245.82     10.27 o 
   3   4   3      156.11      135.06      6.54 o 
   4   4   3       72.82      102.47      5.91 o 
   5   4   3     2545.11     2561.86     36.09 o 
   6   4   3     2961.70     2921.12     40.58 o 
   7   4   3     2941.09     2783.87     40.09 o 
   8   4   3      978.85      923.84     21.41 o 
   9   4   3       17.85       17.07      7.95 o 
  10   4   3        7.86        7.18      7.40 o 
  11   4   3       42.32       34.84      8.64 o 
  12   4   3     1389.17     1223.81     51.76 o 
  13   4   3        5.19        6.94     16.18 o 
  14   4   3      258.45      260.11     29.76 o 
 -17   5   3      369.83      329.99     33.65 o 
 -16   5   3       90.00       74.25     11.59 o 
 -15   5   3        8.91        3.24      9.20 o 
 -14   5   3       16.04        6.71      9.20 o 
 -13   5   3      336.00      304.04     16.18 o 
 -12   5   3       37.31       51.10     11.43 o 
 -11   5   3     1174.25     1236.12     22.40 o 
 -10   5   3      376.40      453.33     13.60 o 
  -9   5   3      118.31      147.71      8.09 o 
  -8   5   3        0.10       -2.40      3.05 o 
  -7   5   3     2143.57     2254.48     25.75 o 
  -6   5   3      865.28      909.33     13.50 o 
  -5   5   3     3301.25     3463.85     32.87 o 
  -4   5   3     2515.24     2519.54     25.52 o 
  -3   5   3        2.99        6.41      3.38 o 
  -2   5   3     2635.73     2790.82     27.27 o 
  -1   5   3        0.29        0.55      3.41 o 
   0   5   3      175.82      173.13      6.10 o 
   1   5   3        3.77        4.34      2.82 o 
   2   5   3     5108.03     5114.00     51.01 o 
   3   5   3        9.20        9.73      4.86 o 
   4   5   3      373.50      385.28     13.93 o 
   5   5   3     1241.93     1239.24     23.40 o 
   6   5   3        3.87        3.74      9.12 o 
   7   5   3       18.52       11.38     14.09 o 
   8   5   3      217.31      216.68     14.47 o 
   9   5   3      513.36      531.73     17.15 o 
  10   5   3      223.67      188.43     12.66 o 
  11   5   3      477.58      464.60     17.64 o 
  12   5   3        4.10      -17.07     18.76 o 
  13   5   3      113.79      106.69     29.12 o 
  14   5   3        5.24      -10.25     11.41 o 
 -16   6   3      199.17      192.72     19.66 o 
 -15   6   3      140.23      161.34     17.31 o 
 -14   6   3      392.63      372.93     17.70 o 
 -13   6   3      255.24      256.76     15.02 o 
 -12   6   3      294.82      299.76     13.47 o 
 -11   6   3       18.02       13.76      8.22 o 
 -10   6   3      146.64      143.25      8.58 o 
  -9   6   3     1806.47     1805.80     29.06 o 
  -8   6   3     2745.75     2620.33     41.17 o 
  -7   6   3     2805.06     2597.86     31.25 o 
  -6   6   3     2244.60     2299.06     23.08 o 
  -5   6   3       77.02      107.29      5.82 o 
  -4   6   3      534.86      545.71     10.75 o 
  -3   6   3     3267.03     3298.23     32.15 o 
  -2   6   3     2306.51     2196.02     23.45 o 
  -1   6   3     3575.69     3595.53     34.00 o 
   0   6   3     6519.52     6539.72     55.97 o 
   1   6   3     1438.25     1467.57     17.22 o 
   2   6   3      170.05      158.12     13.33 o 
   3   6   3      237.01      267.45      9.24 o 
   4   6   3     2361.16     2333.90     45.59 o 
   5   6   3     3550.71     3539.43     56.15 o 
   6   6   3     2843.21     2761.45     48.83 o 
   7   6   3     2934.25     2790.15     52.49 o 
   8   6   3       87.87      118.35     11.16 o 
   9   6   3       13.17       15.53      8.22 o 
  10   6   3      118.06      138.79     12.58 o 
  11   6   3     1186.11     1123.31     26.88 o 
  12   6   3      605.31      641.08     20.92 o 
  13   6   3      519.92      518.62     58.23 o 
  14   6   3       96.59      115.47     16.39 o 
 -16   7   3        3.14       -6.73     29.12 o 
 -15   7   3       42.37       40.72     25.23 o 
 -14   7   3        2.38        1.20      7.87 o 
 -13   7   3       23.22       27.52      8.97 o 
 -12   7   3       17.23       14.94      7.42 o 
 -11   7   3       46.18       46.88      8.20 o 
 -10   7   3      105.07      107.89      9.46 o 
  -9   7   3       11.53        6.90      5.85 o 
  -8   7   3       14.83       19.12      5.98 o 
  -7   7   3        2.05        0.49      4.00 o 
  -6   7   3       21.09       17.72      5.66 o 
  -5   7   3       46.91       38.15      6.18 o 
  -4   7   3      675.33      675.68     12.53 o 
  -3   7   3     1762.96     1978.02     23.13 o 
  -2   7   3     1011.41     1004.14     14.80 o 
  -1   7   3       74.21       60.51      6.82 o 
   0   7   3      369.69      425.62      9.92 o 
   1   7   3      226.15      229.36     10.83 o 
   2   7   3     1386.56     1245.50     19.32 o 
   3   7   3      567.11      504.89     15.89 o 
   4   7   3      325.77      375.44     15.11 o 
   5   7   3      659.64      645.62     22.24 o 
   6   7   3      450.92      427.02     15.93 o 
   7   7   3       27.13       12.48      8.15 o 
   8   7   3      380.26      367.81     16.89 o 
   9   7   3      107.90      125.75     11.65 o 
  10   7   3        6.00        6.61      8.32 o 
  11   7   3        1.66       -0.21     16.42 o 
  12   7   3       15.71       11.22      9.71 o 
  13   7   3        0.14        5.83      9.91 o 
 -15   8   3      511.79      520.60     21.74 o 
 -14   8   3      121.26      144.67     13.68 o 
 -13   8   3      618.62      632.21     18.53 o 
 -12   8   3       19.83       22.95      7.87 o 
 -11   8   3        4.58        0.72      8.01 o 
 -10   8   3        3.95       -5.18      6.94 o 
  -9   8   3     2984.07     3016.60     34.60 o 
  -8   8   3     2047.81     2014.32     26.52 o 
  -7   8   3     1218.39     1169.93     21.64 o 
  -6   8   3      758.86      736.26     18.11 o 
  -5   8   3        0.62        8.55      4.72 o 
  -4   8   3      140.80      137.90      8.73 o 
  -3   8   3     2721.98     2630.58     28.72 o 
  -2   8   3     4516.01     4535.51     43.17 o 
  -1   8   3     2572.68     2592.55     28.16 o 
   0   8   3     5329.53     5277.83     55.10 o 
   1   8   3      945.03      942.53     18.81 o 
   2   8   3       61.63       66.36      8.90 o 
   3   8   3       50.06       46.23      8.45 o 
   4   8   3     1999.15     1937.26     32.81 o 
   5   8   3       81.11       74.03      9.94 o 
   6   8   3     2136.10     2137.78     36.59 o 
   7   8   3     1225.48     1221.05     26.88 o 
   8   8   3       77.47       76.81     10.59 o 
   9   8   3        7.25       13.53      8.45 o 
  10   8   3      316.86      299.39     16.40 o 
  11   8   3      603.57      588.16     26.38 o 
  12   8   3      228.73      241.54     16.40 o 
 -14   9   3       21.24       30.05     10.83 o 
 -13   9   3        0.14        3.92      9.44 o 
 -12   9   3      128.11      153.96     13.64 o 
 -11   9   3       50.66       66.90      9.37 o 
 -10   9   3        0.02       -3.88      7.10 o 
  -9   9   3      193.23      213.97     12.33 o 
  -8   9   3      202.39      189.29     10.04 o 
  -7   9   3      490.56      484.28     15.50 o 
  -6   9   3       87.64       96.42      8.18 o 
  -5   9   3      102.00      102.28      8.21 o 
  -4   9   3       52.13       59.52      6.76 o 
  -3   9   3       23.36       24.82      5.90 o 
  -2   9   3        7.09        1.66      5.20 o 
  -1   9   3      126.30      148.90     12.49 o 
   0   9   3        0.25       -1.44      5.87 o 
   1   9   3      798.01      769.94     16.52 o 
   2   9   3       43.50       58.30      8.90 o 
   3   9   3      329.56      329.08     15.65 o 
   4   9   3       26.42       22.96      9.53 o 
   5   9   3      657.46      603.49     19.40 o 
   6   9   3       44.27       38.43     12.41 o 
   7   9   3      271.37      242.58     15.42 o 
   8   9   3      217.15      224.92     15.18 o 
   9   9   3       28.86       23.79      9.84 o 
  10   9   3       28.50       32.17     10.19 o 
  11   9   3      189.23      188.82     19.55 o 
  12   9   3        7.24        9.06     10.19 o 
 -13  10   3      116.44      130.25     14.23 o 
 -12  10   3      164.16      159.44     14.16 o 
 -11  10   3       41.30       44.04     10.64 o 
 -10  10   3      525.98      558.08     17.75 o 
  -9  10   3      909.43      879.07     20.82 o 
  -8  10   3     1110.16     1138.19     33.81 o 
  -7  10   3      985.88      989.07     18.21 o 
  -6  10   3     1054.57     1096.31     19.31 o 
  -5  10   3       85.98       93.13      7.86 o 
  -4  10   3        7.42       10.36      7.00 o 
  -3  10   3      122.12      125.01      8.21 o 
  -2  10   3     1708.73     1722.34     26.44 o 
  -1  10   3     1073.72     1015.53     21.39 o 
   0  10   3     1604.36     1639.95     26.90 o 
   1  10   3      785.54      780.12     29.03 o 
   2  10   3       88.56       99.39     15.19 o 
   3  10   3       60.89       64.99      9.88 o 
   4  10   3      113.92      108.26     10.94 o 
   5  10   3     1319.65     1224.62     27.58 o 
   6  10   3     1782.03     1704.46     33.60 o 
   7  10   3     1430.53     1366.94     40.05 o 
   8  10   3      263.22      259.42     16.18 o 
   9  10   3      122.65      116.31     12.94 o 
  10  10   3       82.78       87.50     12.53 o 
  11  10   3      147.46      153.78     15.11 o 
 -12  11   3       38.19       38.32     11.16 o 
 -11  11   3      358.49      380.22     19.91 o 
 -10  11   3      446.29      389.10     19.64 o 
  -9  11   3        7.39        3.35      7.99 o 
  -8  11   3       15.83       19.65      8.37 o 
  -7  11   3      531.00      514.13     16.64 o 
  -6  11   3       43.18       35.25      7.14 o 
  -5  11   3      197.77      183.02     10.06 o 
  -4  11   3      232.77      219.75     10.62 o 
  -3  11   3       20.43       16.31      6.85 o 
  -2  11   3      251.14      264.43     12.21 o 
  -1  11   3      252.65      247.08     11.85 o 
   0  11   3      132.62      152.57     12.14 o 
   1  11   3      622.09      632.02     19.11 o 
   2  11   3      274.96      291.88     39.82 o 
   3  11   3        3.94       14.12      8.56 o 
   4  11   3      195.57      200.35     18.25 o 
   5  11   3      269.36      261.40     15.58 o 
   6  11   3       19.62       19.14      9.20 o 
   7  11   3       74.47       64.32     11.39 o 
   8  11   3      324.96      323.06     26.64 o 
   9  11   3      448.87      423.12     20.89 o 
 -11  12   3        4.97        3.38     10.41 o 
 -10  12   3        3.44       -0.27     15.80 o 
  -9  12   3      166.72      165.15     19.64 o 
  -8  12   3      280.88      294.58     15.15 o 
  -7  12   3      302.11      313.98     15.04 o 
  -6  12   3      159.68      157.77     11.62 o 
  -5  12   3       82.50       88.90      8.87 o 
  -4  12   3       86.62       61.08      9.14 o 
  -3  12   3      365.42      352.09     17.15 o 
  -2  12   3      505.26      523.83     15.80 o 
  -1  12   3      467.71      441.30     19.82 o 
   0  12   3      193.23      193.92     16.12 o 
   1  12   3      501.09      537.00     19.31 o 
   2  12   3       54.45       46.17     10.14 o 
   3  12   3      452.12      441.88     18.78 o 
   4  12   3      191.98      190.59     19.61 o 
   5  12   3      492.52      540.02     20.17 o 
   6  12   3      328.69      321.93     18.42 o 
   7  12   3      121.06      106.50     12.94 o 
   8  12   3      137.76      122.78     15.21 o 
  -9  13   3      314.45      323.57     26.55 o 
  -8  13   3        3.11        8.80      9.39 o 
  -7  13   3       20.03       18.46      9.94 o 
  -6  13   3      345.98      332.68     18.17 o 
  -5  13   3      309.98      324.92     17.90 o 
  -4  13   3      594.86      570.95     17.77 o 
  -3  13   3      580.32      505.52     16.80 o 
  -2  13   3        8.15       17.10      9.56 o 
  -1  13   3        5.97        1.73     13.01 o 
   0  13   3      129.56      145.58     22.42 o 
   1  13   3      268.08      269.66     16.18 o 
   2  13   3     1241.12     1233.08     29.12 o 
   3  13   3      347.87      327.43     18.14 o 
   4  13   3      139.89      152.32     27.36 o 
   5  13   3       22.64       35.51     10.94 o 
   6  13   3        0.21       -2.80      9.44 o 
  -6  14   3      138.95      136.60     17.39 o 
  -5  14   3      117.36      101.95     13.19 o 
  -4  14   3       33.81       30.65     10.41 o 
  -3  14   3      108.39      101.72     12.44 o 
  -2  14   3      111.90      135.38     13.41 o 
  -1  14   3      475.20      469.84     24.71 o 
   0  14   3      142.15      131.29     13.45 o 
   1  14   3       82.76       84.92     11.78 o 
   2  14   3        8.88       18.37      9.94 o 
   3  14   3       16.79       39.12     15.32 o 
   4  14   3       10.99       -9.20      9.20 o 
 -17   0   4       30.39       44.00     19.41 o 
 -16   0   4        4.12       15.79     11.41 o 
 -15   0   4       54.69       59.06     12.81 o 
 -14   0   4      226.69      267.19     18.74 o 
 -13   0   4       51.52       37.53     10.98 o 
 -12   0   4      159.00      148.64     14.56 o 
 -11   0   4      163.37      133.05     20.06 o 
 -10   0   4     1152.40     1083.74     28.81 o 
  -9   0   4      467.38      423.55     17.83 o 
  -8   0   4     1954.40     1800.09     35.69 o 
  -7   0   4       27.79       29.47      4.38 o 
  -6   0   4    37777.13    37728.10    369.80 o 
  -5   0   4     2665.68     2654.87     43.46 o 
  -4   0   4    12900.93    13673.33    172.83 o 
  -3   0   4     5108.12     5660.32    112.59 o 
  -2   0   4      282.13      266.30     16.82 o 
   0   0   4     4579.53     4604.03     63.55 o 
   1   0   4     5896.71     6092.81     80.89 o 
   2   0   4     3659.63     3929.79     55.31 o 
   3   0   4      909.22      886.65     18.74 o 
   4   0   4      131.22      129.70      8.66 o 
   5   0   4      446.67      414.03     14.16 o 
   6   0   4      165.70      160.41     10.07 o 
   7   0   4     1419.08     1437.73     38.82 o 
 -17   1   4       81.32      103.67     15.99 o 
 -16   1   4        0.32        3.30      9.20 o 
 -15   1   4       23.74       13.03      7.72 o 
 -14   1   4        1.10       -3.33      6.94 o 
 -13   1   4       24.96       21.73      7.22 o 
 -12   1   4      105.02       92.66      9.17 o 
 -11   1   4        6.36       12.72      6.56 o 
 -10   1   4        2.08       -5.87      5.87 o 
  -9   1   4       81.59       87.01      8.07 o 
  -8   1   4        2.57        3.59      4.08 o 
  -7   1   4        7.57       13.63      4.04 o 
  -6   1   4     2898.02     2902.44     38.03 o 
  -5   1   4      564.94      625.18     15.32 o 
  -4   1   4     1123.34     1186.23     17.61 o 
  -3   1   4      242.64      211.94      8.41 o 
  -2   1   4      668.23      528.05     10.80 o 
  -1   1   4       63.66       44.13      4.59 o 
   0   1   4        6.39        3.20      3.68 o 
   1   1   4      262.16      316.17     12.60 o 
   2   1   4      130.16      128.07      5.46 o 
   3   1   4      221.05      266.79      7.31 o 
   4   1   4      607.30      580.07     10.01 o 
   5   1   4       36.51       42.79      4.87 o 
   6   1   4       36.32       42.01      6.80 o 
   7   1   4      248.76      313.68     28.79 o 
   8   1   4     1567.66     1492.82     32.24 o 
   9   1   4      708.01      768.69     36.23 o 
  10   1   4       75.57      108.70     20.71 o 
  11   1   4      238.36      229.05     25.88 o 
 -17   2   4       40.89       53.46     11.65 o 
 -16   2   4        3.63        3.60     10.74 o 
 -15   2   4      310.10      346.48     21.49 o 
 -14   2   4      120.48      131.04     10.23 o 
 -13   2   4      403.74      394.20     14.02 o 
 -12   2   4      276.66      287.29     13.05 o 
 -11   2   4      281.36      278.60     12.12 o 
 -10   2   4      126.68      129.68      9.17 o 
  -9   2   4      301.09      315.16      9.81 o 
  -8   2   4      231.03      232.42     10.69 o 
  -7   2   4     2921.00     2885.10     29.59 o 
  -6   2   4     4023.50     3861.88     44.83 o 
  -5   2   4    19120.98    19147.99    206.06 o 
  -4   2   4      737.37      688.04     13.07 o 
  -3   2   4      345.13      281.97      9.02 o 
  -2   2   4      487.29      494.88     10.63 o 
  -1   2   4     1826.86     1742.07     20.16 o 
   0   2   4     1819.74     1606.38     17.48 o 
   1   2   4     7264.26     7352.01     60.91 o 
   2   2   4      111.70      152.76      5.84 o 
   3   2   4      476.06      473.37      9.59 o 
   4   2   4       32.38       38.42      4.48 o 
   5   2   4      427.73      446.09     16.33 o 
   6   2   4     1508.70     1615.61     26.56 o 
   7   2   4     4346.01     4316.14     54.20 o 
   8   2   4      638.04      665.11     17.84 o 
   9   2   4     2186.91     2099.57     42.37 o 
  10   2   4     2018.46     1877.72     60.82 o 
  11   2   4      100.58       97.06     19.41 o 
  12   2   4        2.06       12.94     15.53 o 
  13   2   4      215.80      234.23     28.47 o 
  14   2   4      336.96      332.58     32.35 o 
 -17   3   4      111.94      155.28     14.20 o 
 -16   3   4      192.97      179.63     14.36 o 
 -15   3   4       12.72        9.49      8.97 o 
 -14   3   4      120.91      110.94      9.98 o 
 -13   3   4      221.13      192.39     14.74 o 
 -12   3   4       36.80       41.74      7.72 o 
 -11   3   4       79.17       87.58      8.81 o 
 -10   3   4      297.97      323.80     10.71 o 
  -9   3   4      197.27      181.21      8.50 o 
  -8   3   4     1055.45     1004.33     15.93 o 
  -7   3   4      798.95      822.70     15.26 o 
  -6   3   4      476.95      539.53     14.23 o 
  -5   3   4      280.50      263.22      9.95 o 
  -4   3   4     4615.50     4595.84     47.17 o 
  -3   3   4      305.73      296.27      7.21 o 
  -2   3   4      333.17      371.99      8.00 o 
  -1   3   4     2012.22     2064.14     21.25 o 
   0   3   4      113.85      130.42      9.26 o 
   1   3   4     1263.06     1354.26     15.74 o 
   2   3   4      597.22      652.11     15.52 o 
   3   3   4      491.29      461.89     10.80 o 
   4   3   4       51.73       70.65      5.60 o 
   5   3   4     2070.76     2002.21     31.09 o 
   6   3   4      481.88      517.63     20.74 o 
   7   3   4      155.19      165.47     10.94 o 
   8   3   4      655.79      602.25     22.40 o 
   9   3   4        1.02       11.07      9.29 o 
  10   3   4       85.39       47.50     19.41 o 
  11   3   4      830.00      738.92     38.82 o 
  12   3   4      931.86     1005.50     46.59 o 
  13   3   4       35.96       36.23     19.41 o 
  14   3   4       43.88       29.76     19.41 o 
 -17   4   4        9.29       16.38     10.64 o 
 -16   4   4        7.32       18.19      9.88 o 
 -15   4   4       22.51       24.59      9.88 o 
 -14   4   4      215.40      188.09     14.43 o 
 -13   4   4      159.75      171.08     15.77 o 
 -12   4   4      597.26      610.73     19.89 o 
 -11   4   4      135.78      138.16      8.30 o 
 -10   4   4        5.83       -4.11      5.67 o 
  -9   4   4      161.70      148.26      8.19 o 
  -8   4   4      493.69      447.82     13.98 o 
  -7   4   4     2545.18     2401.70     27.10 o 
  -6   4   4      418.86      439.19     12.27 o 
  -5   4   4     3100.34     3024.11     35.24 o 
  -4   4   4     1335.72     1266.46     15.85 o 
  -3   4   4      721.22      753.11     11.64 o 
  -2   4   4       47.59       61.73      4.47 o 
  -1   4   4       50.13       34.69      4.27 o 
   0   4   4     1916.62     1901.71     20.42 o 
   1   4   4      154.97      209.50      6.47 o 
   2   4   4     2334.23     2364.47     28.30 o 
   3   4   4        2.39       -2.31      4.48 o 
   4   4   4      724.81      771.16     19.19 o 
   5   4   4       10.25        1.07      6.95 o 
   6   4   4     1615.03     1493.03     40.18 o 
   7   4   4      721.11      723.13     18.89 o 
   8   4   4     2957.98     2935.44     43.07 o 
   9   4   4     1626.89     1499.45     29.08 o 
  10   4   4      427.95      475.25     21.49 o 
  11   4   4      281.39      314.14     20.07 o 
  12   4   4       53.67       32.35     16.82 o 
  13   4   4       47.79       33.65     18.12 o 
 -16   5   4      163.77      174.65     15.39 o 
 -15   5   4       70.79       56.89     11.44 o 
 -14   5   4       20.36       22.43      9.71 o 
 -13   5   4       28.43       13.57      9.44 o 
 -12   5   4      136.55      134.52     10.23 o 
 -11   5   4       36.54       42.90      8.76 o 
 -10   5   4      731.14      697.30     20.94 o 
  -9   5   4      793.77      777.10     16.37 o 
  -8   5   4     2425.01     2366.87     31.82 o 
  -7   5   4     1850.37     1796.41     26.14 o 
  -6   5   4     1081.58     1033.71     18.72 o 
  -5   5   4      183.23      206.28      9.67 o 
  -4   5   4     2109.94     2135.28     23.29 o 
  -3   5   4     1852.88     1975.12     22.04 o 
  -2   5   4     3310.27     3247.97     31.50 o 
  -1   5   4     1527.68     1416.40     20.13 o 
   0   5   4       48.12       73.03      4.93 o 
   1   5   4      345.63      374.76     10.61 o 
   2   5   4      244.89      198.90      8.81 o 
   3   5   4     2763.46     2738.96     38.84 o 
   4   5   4     1591.48     1581.37     27.89 o 
   5   5   4     1426.37     1472.80     26.88 o 
   6   5   4      948.11      887.95     20.92 o 
   7   5   4      548.34      534.22     17.67 o 
   8   5   4       80.27       88.57     20.88 o 
   9   5   4       21.17        1.34      7.95 o 
  10   5   4      241.44      239.33     22.28 o 
  11   5   4      428.05      433.74     21.49 o 
  12   5   4      496.45      485.09     23.79 o 
  13   5   4      114.06      138.47     23.29 o 
 -16   6   4        1.36       -0.52     12.94 o 
 -15   6   4        4.19        9.27      9.44 o 
 -14   6   4       77.25      101.61     21.21 o 
 -13   6   4       12.81       21.71      9.66 o 
 -12   6   4        8.69       21.29      7.06 o 
 -11   6   4      668.96      658.67     21.47 o 
 -10   6   4      150.52      122.29     15.33 o 
  -9   6   4      290.43      280.18     10.82 o 
  -8   6   4      443.57      470.72     18.73 o 
  -7   6   4      403.20      419.59     11.49 o 
  -6   6   4      879.86      894.71     18.07 o 
  -5   6   4      155.13      146.76      9.30 o 
  -4   6   4     2083.10     2162.94     24.52 o 
  -3   6   4       94.76      105.89      6.13 o 
  -2   6   4     1993.42     2036.37     23.18 o 
  -1   6   4       46.80       36.14      4.92 o 
   0   6   4       35.73       29.82      6.11 o 
   1   6   4      105.83      137.39      8.01 o 
   2   6   4      384.46      382.69     20.25 o 
   3   6   4       69.74       64.33     12.72 o 
   4   6   4      588.71      573.56     17.42 o 
   5   6   4       73.06       70.59      9.66 o 
   6   6   4      495.58      472.85     24.22 o 
   7   6   4       59.19       48.43      9.13 o 
   8   6   4      902.03      817.77     21.67 o 
   9   6   4      151.02      158.03     12.94 o 
  10   6   4       17.40        5.48      9.08 o 
  11   6   4      118.80      131.30     13.56 o 
  12   6   4      117.77      137.70     16.91 o 
 -15   7   4       77.14       64.67     11.91 o 
 -14   7   4        8.67        8.51      9.88 o 
 -13   7   4       16.31        9.92     10.17 o 
 -12   7   4        7.35        8.97      8.01 o 
 -11   7   4       32.13       36.09      8.07 o 
 -10   7   4      592.81      615.40     16.87 o 
  -9   7   4     1243.22     1197.00     19.97 o 
  -8   7   4      146.67      143.86     11.80 o 
  -7   7   4      915.94      943.47     17.18 o 
  -6   7   4       28.39       31.26      7.07 o 
  -5   7   4     1100.02     1085.35     19.84 o 
  -4   7   4     1390.84     1342.29     21.76 o 
  -3   7   4     5470.05     5215.71     48.15 o 
  -2   7   4     4777.00     4646.96     43.78 o 
  -1   7   4     2097.96     1987.64     26.86 o 
   0   7   4     2055.88     2038.07     27.54 o 
   1   7   4      783.60      748.32     20.36 o 
   2   7   4     1296.78     1184.89     27.87 o 
   3   7   4      585.79      582.61     17.90 o 
   4   7   4      991.93      986.88     22.88 o 
   5   7   4     1283.96     1281.36     27.40 o 
   6   7   4      903.71      893.93     22.39 o 
   7   7   4       76.77       65.28      9.88 o 
   8   7   4       30.22       32.32      9.44 o 
   9   7   4       98.42       80.51     10.89 o 
  10   7   4      900.34      900.84     26.27 o 
  11   7   4      958.76      946.05     44.82 o 
  12   7   4      141.22      139.26     17.39 o 
 -15   8   4        0.65       10.35     19.41 o 
 -14   8   4       29.53        9.77     10.19 o 
 -13   8   4       26.66       36.30      8.89 o 
 -12   8   4        9.57       16.66      7.87 o 
 -11   8   4        8.93        0.00      7.34 o 
 -10   8   4       99.96      112.32      8.67 o 
  -9   8   4       59.53       23.40      6.59 o 
  -8   8   4        1.56       -0.50      6.42 o 
  -7   8   4      135.84      138.34      8.99 o 
  -6   8   4       67.08       78.70      8.65 o 
  -5   8   4       60.53       55.95      7.84 o 
  -4   8   4      175.80      157.65      9.67 o 
  -3   8   4        7.45       17.60      5.54 o 
  -2   8   4       13.28        8.68      6.40 o 
  -1   8   4        2.33       -1.94      6.02 o 
   0   8   4        6.33       -0.04      8.22 o 
   1   8   4       62.49       67.13      9.32 o 
   2   8   4      340.03      315.95     14.66 o 
   3   8   4      324.29      351.41     15.43 o 
   4   8   4      324.06      344.70     16.05 o 
   5   8   4      446.32      375.21     18.59 o 
   6   8   4      526.28      555.74     19.11 o 
   7   8   4      296.99      295.36     15.93 o 
   8   8   4       60.45       72.80     10.94 o 
   9   8   4        7.74        5.79      8.69 o 
  10   8   4       31.99       31.38     10.08 o 
  11   8   4        0.88       -0.37      9.20 o 
 -14   9   4      113.48       97.90     16.47 o 
 -13   9   4        9.05        4.08     11.77 o 
 -12   9   4        0.95       15.23      8.52 o 
 -11   9   4      571.91      617.55     18.20 o 
 -10   9   4      374.87      360.30     15.13 o 
  -9   9   4      693.55      697.48     18.40 o 
  -8   9   4      274.34      288.39     12.44 o 
  -7   9   4      384.14      388.48     12.55 o 
  -6   9   4      279.08      248.99     12.60 o 
  -5   9   4       59.08       57.60      8.40 o 
  -4   9   4      320.87      323.80     14.20 o 
  -3   9   4     1865.67     1797.62     43.65 o 
  -2   9   4     1885.36     1887.37     30.45 o 
  -1   9   4     1061.12     1091.20     20.43 o 
   0   9   4      570.89      561.85     15.03 o 
   1   9   4        0.22       -1.92      7.62 o 
   2   9   4       92.16      110.13     11.01 o 
   3   9   4        7.71       15.04      8.37 o 
   4   9   4     2440.96     2346.95     43.74 o 
   5   9   4      941.76      903.57     23.89 o 
   6   9   4     1479.11     1429.93     33.24 o 
   7   9   4      366.10      344.88     17.67 o 
   8   9   4       41.18       27.34     10.08 o 
   9   9   4        3.74       11.71      9.94 o 
  10   9   4      434.28      467.94     20.41 o 
 -13  10   4       65.65       67.27     11.99 o 
 -12  10   4        1.39       -7.74      7.74 o 
 -11  10   4      116.50      117.93     11.42 o 
 -10  10   4       25.10       21.30      8.52 o 
  -9  10   4       10.56       11.97      8.41 o 
  -8  10   4        3.25        2.10      6.72 o 
  -7  10   4       63.86       72.05      7.93 o 
  -6  10   4       15.10       19.09      6.45 o 
  -5  10   4      203.42      220.92     11.83 o 
  -4  10   4       19.22       33.51     10.64 o 
  -3  10   4      184.98      166.18     12.85 o 
  -2  10   4       24.50       21.71     14.57 o 
  -1  10   4     1462.83     1424.39     28.76 o 
   0  10   4       23.94       32.52      9.08 o 
   1  10   4      221.61      194.61     12.95 o 
   2  10   4        2.07       14.31      8.32 o 
   3  10   4       42.65       28.25      9.08 o 
   4  10   4       61.08       68.79     10.46 o 
   5  10   4      240.62      207.80     14.07 o 
   6  10   4       50.22       82.71     10.83 o 
   7  10   4       15.47       13.74      8.90 o 
   8  10   4       24.68       42.61     11.16 o 
   9  10   4       68.21       74.07     11.91 o 
 -11  11   4      336.97      358.18     16.79 o 
 -10  11   4      472.03      499.27     17.77 o 
  -9  11   4      298.56      315.73     15.66 o 
  -8  11   4      327.62      332.75     26.90 o 
  -7  11   4       11.45        7.80      6.70 o 
  -6  11   4        0.24        3.21      6.28 o 
  -5  11   4       27.25       38.35      8.69 o 
  -4  11   4      372.61      405.88     16.89 o 
  -3  11   4      162.77      185.21     13.33 o 
  -2  11   4      228.52      247.31     16.13 o 
  -1  11   4      361.67      379.19     16.75 o 
   0  11   4      102.77      114.66     11.80 o 
   1  11   4       62.84       70.82     18.22 o 
   2  11   4       43.15       43.90     10.08 o 
   3  11   4      378.84      368.20     17.99 o 
   4  11   4      638.10      652.37     37.79 o 
   5  11   4      871.32      853.12     24.35 o 
   6  11   4      514.25      536.16     20.15 o 
   7  11   4      200.57      202.97     15.93 o 
   8  11   4       16.91        5.20      9.66 o 
 -10  12   4       30.22       18.11      9.71 o 
  -9  12   4        8.04        3.36      8.64 o 
  -8  12   4        1.05        0.40      8.29 o 
  -7  12   4       21.98       13.76      9.70 o 
  -6  12   4       42.61       40.03     12.33 o 
  -5  12   4      213.08      228.31     13.82 o 
  -4  12   4      377.50      377.83     18.42 o 
  -3  12   4        3.77       -5.87      8.80 o 
  -2  12   4       13.99       16.39     12.13 o 
  -1  12   4      244.74      271.74     20.57 o 
   0  12   4      952.08      968.55     25.03 o 
   1  12   4      190.16      196.46     14.39 o 
   2  12   4      327.67      336.44     17.83 o 
   3  12   4      114.05      114.47     12.85 o 
   4  12   4       84.98       97.67     17.85 o 
   5  12   4        6.98        6.19      9.32 o 
   6  12   4      143.52      136.62     17.26 o 
   7  12   4      156.70      152.28     21.86 o 
  -8  13   4       87.33      100.76     13.15 o 
  -7  13   4       10.39       -0.59     10.69 o 
  -6  13   4       13.59        9.72      8.37 o 
  -5  13   4       47.12       46.85      9.67 o 
  -4  13   4      141.73      152.26     12.07 o 
  -3  13   4       66.72       84.73     15.08 o 
  -2  13   4      133.84      133.21     28.47 o 
  -1  13   4      378.49      370.11     23.74 o 
   0  13   4      242.55      225.63     24.59 o 
   1  13   4       86.86       68.12     11.23 o 
   2  13   4       60.24       65.73     11.80 o 
   3  13   4      155.32      134.59     13.61 o 
   4  13   4       92.75      107.99     13.41 o 
  -4  14   4       79.65       78.52     12.66 o 
  -3  14   4       63.39       52.10     11.91 o 
  -2  14   4       22.43       31.06     13.63 o 
  -1  14   4       19.82       -4.28     36.23 o 
   0  14   4      509.09      470.94     26.07 o 
   1  14   4      539.42      486.71     26.98 o 
 -17   1   5      117.60      130.61     14.92 o 
 -16   1   5      312.54      351.10     16.45 o 
 -15   1   5      803.41      794.06     20.69 o 
 -14   1   5      393.17      391.78     15.34 o 
 -13   1   5      404.12      430.75     15.20 o 
 -12   1   5      310.29      307.96     13.42 o 
 -11   1   5        0.29       -6.04      6.56 o 
 -10   1   5      139.79      121.06      9.82 o 
  -9   1   5      657.15      644.54     29.61 o 
  -8   1   5     2016.79     2103.93     29.26 o 
  -7   1   5     2172.45     2203.04     29.59 o 
  -6   1   5     2391.94     2210.63     28.74 o 
  -5   1   5       28.39       11.98      7.85 o 
  -4   1   5       65.76       65.77      6.62 o 
  -3   1   5      154.95      125.62      7.22 o 
  -2   1   5     4642.07     4508.61     46.34 o 
  -1   1   5     4319.12     4324.22     44.39 o 
   0   1   5    10726.00    10601.05    112.45 o 
   1   1   5     2347.96     2234.93     26.44 o 
   2   1   5        7.65       11.65      4.99 o 
   3   1   5        8.79        5.50      4.93 o 
   4   1   5     1745.99     1653.67     25.60 o 
   5   1   5     2566.34     2529.19     42.54 o 
   6   1   5       64.46       80.51     10.49 o 
 -17   2   5       46.52       67.41     12.34 o 
 -16   2   5       19.79       13.99     10.14 o 
 -15   2   5       12.52        0.92      7.80 o 
 -14   2   5       81.42       80.37      9.53 o 
 -13   2   5       82.91       87.18     11.39 o 
 -12   2   5       28.61       32.45      8.04 o 
 -11   2   5      317.24      321.71     18.87 o 
 -10   2   5       33.89       38.91      7.42 o 
  -9   2   5       70.76       83.50      8.97 o 
  -8   2   5        8.35        6.58      6.29 o 
  -7   2   5     1821.92     1950.41     23.30 o 
  -6   2   5      868.01      812.32     19.91 o 
  -5   2   5        6.89       11.80      5.47 o 
  -4   2   5      693.85      743.32     14.65 o 
  -3   2   5      167.52      173.39      8.37 o 
  -2   2   5      296.65      305.82     12.19 o 
  -1   2   5      989.68     1136.25     17.34 o 
   0   2   5      139.43      145.67      7.46 o 
   1   2   5        7.97       20.77      4.41 o 
   2   2   5      481.50      489.98     11.32 o 
   3   2   5      223.05      239.20     11.04 o 
   4   2   5      104.68      115.25      9.34 o 
   5   2   5     1027.29      944.21     46.25 o 
   6   2   5      170.99      157.79     10.89 o 
   7   2   5      207.61      259.72     24.49 o 
   8   2   5      218.92      190.23     23.29 o 
   9   2   5      478.49      557.75     33.65 o 
  10   2   5      199.93      203.17     25.88 o 
  11   2   5      191.72      234.23     27.18 o 
 -17   3   5      120.90      127.54     17.22 o 
 -16   3   5      323.00      291.42     18.14 o 
 -15   3   5      421.06      416.92     19.91 o 
 -14   3   5      662.01      652.89     18.90 o 
 -13   3   5      368.28      359.31     14.71 o 
 -12   3   5       77.23       78.59      9.33 o 
 -11   3   5       75.20       81.11      8.94 o 
 -10   3   5      277.47      264.91     12.40 o 
  -9   3   5      460.17      477.85     16.68 o 
  -8   3   5      363.70      361.00     11.71 o 
  -7   3   5     2091.77     2015.01     28.10 o 
  -6   3   5      687.03      665.32     15.34 o 
  -5   3   5       18.21        6.17      5.77 o 
  -4   3   5      242.58      223.14      9.64 o 
  -3   3   5      439.43      486.12     16.06 o 
  -2   3   5     1877.03     2043.03     22.46 o 
  -1   3   5     2687.32     2860.07     32.73 o 
   0   3   5      938.29     1020.17     14.25 o 
   1   3   5     1788.94     1957.64     21.59 o 
   2   3   5      219.01      202.07     13.45 o 
   3   3   5       83.51       88.70      7.66 o 
   4   3   5      934.14      921.33     20.66 o 
   5   3   5     1516.54     1386.76    102.60 o 
   6   3   5     3441.14     3436.27    139.76 o 
   7   3   5      226.18      238.00     13.45 o 
   8   3   5     1700.43     1639.29     30.04 o 
   9   3   5      560.60      481.40     32.35 o 
  10   3   5       58.51       64.70     18.12 o 
  11   3   5      116.43      122.94     23.29 o 
  12   3   5      163.61      186.35     25.88 o 
 -16   4   5       59.75       68.29     12.44 o 
 -15   4   5        5.53       17.26      9.94 o 
 -14   4   5       43.00       28.52      8.29 o 
 -13   4   5      568.68      552.16     20.30 o 
 -12   4   5      287.45      273.76     13.65 o 
 -11   4   5      589.55      562.48     16.10 o 
 -10   4   5      728.63      709.66     20.38 o 
  -9   4   5      140.62      147.97      8.51 o 
  -8   4   5      518.77      513.50     19.00 o 
  -7   4   5       26.87       22.19      6.94 o 
  -6   4   5     1308.83     1309.23     21.58 o 
  -5   4   5      426.43      438.07     18.30 o 
  -4   4   5      502.06      397.02     12.34 o 
  -3   4   5      128.32      101.61      5.99 o 
  -2   4   5      680.15      634.60     11.54 o 
  -1   4   5       67.31       79.15      5.74 o 
   0   4   5      474.19      447.86     20.17 o 
   1   4   5      663.74      652.62     14.12 o 
   2   4   5     2327.56     2258.62     28.84 o 
   3   4   5     1415.27     1464.54     38.96 o 
   4   4   5      633.51      640.75     17.67 o 
   5   4   5      108.85      105.56     10.41 o 
   6   4   5       67.41       73.10      9.20 o 
   7   4   5        3.37        9.06      8.22 o 
   8   4   5      305.76      253.99     14.20 o 
   9   4   5     1265.80     1157.51     31.48 o 
  10   4   5       12.33       36.23     18.12 o 
  11   4   5      205.11      192.82     25.88 o 
  12   4   5      124.01      148.82     25.88 o 
 -16   5   5      138.42      113.93     14.16 o 
 -15   5   5       78.72       78.30     12.34 o 
 -14   5   5      455.15      440.38     25.15 o 
 -13   5   5      334.14      332.95     17.29 o 
 -12   5   5      217.18      224.56     13.26 o 
 -11   5   5        9.79        8.92      7.18 o 
 -10   5   5      429.13      413.87     14.55 o 
  -9   5   5      201.49      206.22      9.81 o 
  -8   5   5      512.74      546.40     14.85 o 
  -7   5   5      330.41      337.61     12.92 o 
  -6   5   5        3.90        4.67      6.12 o 
  -5   5   5      761.67      792.60     17.04 o 
  -4   5   5       46.01       52.52      7.18 o 
  -3   5   5      661.82      699.94     12.62 o 
  -2   5   5      149.60      148.33      7.12 o 
  -1   5   5     2527.58     2490.75     31.07 o 
   0   5   5       61.91       45.59      6.68 o 
   1   5   5       30.62       35.39      7.66 o 
   2   5   5      417.98      430.51     15.55 o 
   3   5   5       14.12       14.92      7.88 o 
   4   5   5       22.12        6.15      7.70 o 
   5   5   5       79.72       91.05     12.62 o 
   6   5   5      496.42      535.60     17.90 o 
   7   5   5      172.68      158.21     12.44 o 
   8   5   5      217.44      212.61     13.93 o 
   9   5   5        0.27       -4.31      8.22 o 
  10   5   5       68.55       87.38     14.88 o 
  11   5   5       34.76        2.59     15.53 o 
  12   5   5      283.07      251.05     29.76 o 
 -15   6   5        0.14       11.62     10.14 o 
 -14   6   5       79.53       72.71     11.91 o 
 -13   6   5      162.93      157.17     18.77 o 
 -12   6   5      458.36      455.75     16.38 o 
 -11   6   5      615.64      597.38     20.25 o 
 -10   6   5      415.21      415.76     13.02 o 
  -9   6   5      198.26      187.75     10.88 o 
  -8   6   5       10.52        8.01      4.23 o 
  -7   6   5       15.36       23.37      9.34 o 
  -6   6   5      475.82      460.96     14.46 o 
  -5   6   5     1044.56     1015.85     19.56 o 
  -4   6   5     1890.06     1857.41     26.53 o 
  -3   6   5     3259.55     3256.41     38.46 o 
  -2   6   5      969.56      993.95     18.16 o 
  -1   6   5       65.76       54.78      9.03 o 
   0   6   5      238.79      280.24     11.31 o 
   1   6   5     2356.26     2467.95     31.58 o 
   2   6   5     2041.88     2006.43     33.28 o 
   3   6   5     1522.32     1517.74     31.77 o 
   4   6   5     1705.96     1653.85     30.09 o 
   5   6   5      116.13      132.29     11.69 o 
   6   6   5        7.51       10.03      8.32 o 
   7   6   5       87.86       79.94     11.35 o 
   8   6   5      607.62      558.37     23.04 o 
   9   6   5      270.79      300.07     16.68 o 
  10   6   5      476.35      507.63     30.11 o 
  11   6   5      177.59      205.85     19.22 o 
 -15   7   5       12.38       29.48     13.35 o 
 -14   7   5        0.30       -7.24      9.44 o 
 -13   7   5      180.51      183.97     14.91 o 
 -12   7   5       24.17       31.62      8.52 o 
 -11   7   5        0.09       -3.83      4.66 o 
 -10   7   5        1.75        5.74      6.30 o 
  -9   7   5        0.19       -5.79      5.79 o 
  -8   7   5        8.72       14.48      6.52 o 
  -7   7   5       90.84       94.75      8.14 o 
  -6   7   5      146.30      143.87     10.65 o 
  -5   7   5       26.10       32.09      7.07 o 
  -4   7   5        2.58        8.95      6.53 o 
  -3   7   5      203.99      207.88     13.41 o 
  -2   7   5        9.50       18.47     12.12 o 
  -1   7   5      398.86      413.30     12.99 o 
   0   7   5      308.50      326.43     13.54 o 
   1   7   5      210.78      273.02     14.27 o 
   2   7   5     1254.36     1232.79     29.48 o 
   3   7   5       16.81       14.35     11.26 o 
   4   7   5       38.57       34.73      9.10 o 
   5   7   5      199.80      184.71     18.69 o 
   6   7   5       99.36      110.50     13.54 o 
   7   7   5        9.82        5.14      8.45 o 
   8   7   5       50.26       50.03     10.14 o 
   9   7   5        0.80       14.97      9.44 o 
  10   7   5        1.39       -5.87     12.34 o 
 -14   8   5       14.81       25.88     11.21 o 
 -13   8   5       24.86       23.29     10.46 o 
 -12   8   5     1049.83     1121.49     29.12 o 
 -11   8   5      612.91      602.67     18.54 o 
 -10   8   5      178.05      201.14     10.82 o 
  -9   8   5      142.00      153.18      9.41 o 
  -8   8   5        3.12        4.10      6.61 o 
  -7   8   5       52.58       50.64      7.25 o 
  -6   8   5      951.47      952.73     20.31 o 
  -5   8   5     1828.24     1894.16     28.69 o 
  -4   8   5     1439.37     1463.75     29.87 o 
  -3   8   5     2576.61     2522.78     40.33 o 
  -2   8   5      728.79      689.54     20.09 o 
  -1   8   5        2.47       -2.11      5.91 o 
   0   8   5      286.12      270.63     14.27 o 
   1   8   5     1367.78     1300.59     26.74 o 
   2   8   5      158.57      147.97     11.91 o 
   3   8   5     1477.62     1419.91     29.08 o 
   4   8   5     1096.76     1122.25     26.60 o 
   5   8   5       11.01       20.74      8.90 o 
   6   8   5       16.10       10.71      8.76 o 
   7   8   5      148.02      138.61     12.70 o 
   8   8   5      447.88      428.40     34.48 o 
   9   8   5      117.33      143.70     14.20 o 
  10   8   5      590.86      548.60     21.16 o 
 -13   9   5        5.70       -9.66      9.66 o 
 -12   9   5        6.42       -0.88     11.65 o 
 -11   9   5      126.33      121.21     11.18 o 
 -10   9   5      131.82      128.45     11.35 o 
  -9   9   5        5.07       -1.40      6.45 o 
  -8   9   5       13.29        7.54      6.92 o 
  -7   9   5       15.03        6.92      6.72 o 
  -6   9   5        6.16       18.92      7.48 o 
  -5   9   5        2.27       11.91      9.08 o 
  -4   9   5       78.16       70.12     10.94 o 
  -3   9   5       11.24        2.98      8.32 o 
  -2   9   5      126.66      133.49     12.10 o 
  -1   9   5       88.04       86.71     13.99 o 
   0   9   5       93.09       73.24     13.30 o 
   1   9   5      134.14      141.14     11.92 o 
   2   9   5      296.73      251.63     14.47 o 
   3   9   5       11.55        9.83      8.93 o 
   4   9   5      294.79      304.24     16.30 o 
   5   9   5       53.81       47.18     10.41 o 
   6   9   5       33.20       18.85      9.44 o 
   7   9   5       18.59       12.45      9.44 o 
   8   9   5       81.40       94.24     15.20 o 
   9   9   5       13.66        8.06     17.32 o 
 -12  10   5      284.11      301.35     18.14 o 
 -11  10   5      502.38      559.03     18.85 o 
 -10  10   5      289.23      297.32     15.17 o 
  -9  10   5      266.99      277.87     12.62 o 
  -8  10   5       14.09        1.88      7.27 o 
  -7  10   5        0.31       -6.21      6.21 o 
  -6  10   5       32.93       39.43     10.14 o 
  -5  10   5      894.30      912.09     24.40 o 
  -4  10   5      344.67      330.79     17.15 o 
  -3  10   5      319.04      329.80     16.61 o 
  -2  10   5      204.76      198.78     13.78 o 
  -1  10   5       27.94       26.60     15.53 o 
   0  10   5       15.83       14.39     11.41 o 
   1  10   5       87.33       97.60     10.83 o 
   2  10   5      657.66      626.60     20.61 o 
   3  10   5      632.63      626.74     22.17 o 
   4  10   5      804.23      796.78     23.30 o 
   5  10   5      174.86      181.36     14.60 o 
   6  10   5      107.37      113.19     13.15 o 
   7  10   5       19.65       14.67      9.66 o 
   8  10   5       70.78       60.17     12.40 o 
 -10  11   5      283.03      276.36     15.09 o 
  -9  11   5       57.34       47.30      9.66 o 
  -8  11   5       66.25       78.34     10.60 o 
  -7  11   5      148.23      154.82     13.45 o 
  -6  11   5       20.43       17.75      8.26 o 
  -5  11   5      156.23      152.75     13.68 o 
  -4  11   5      126.98      129.86     13.33 o 
  -3  11   5      117.74      113.46     12.42 o 
  -2  11   5      279.71      265.94     20.57 o 
  -1  11   5      151.89      153.87     17.31 o 
   0  11   5       55.54       59.49     14.16 o 
   1  11   5      107.87      100.07     12.41 o 
   2  11   5       30.82       32.22      9.88 o 
   3  11   5       82.00       66.98     11.04 o 
   4  11   5       88.16       85.64     16.42 o 
   5  11   5      172.87      164.66     14.39 o 
   6  11   5      318.21      313.13     18.36 o 
  -9  12   5       47.86       50.06     11.99 o 
  -8  12   5        8.05       -6.84      9.84 o 
  -7  12   5       95.77      112.41     11.47 o 
  -6  12   5      245.53      242.74     14.00 o 
  -5  12   5      209.18      221.57     17.62 o 
  -4  12   5      239.48      251.30     16.53 o 
  -3  12   5       93.92      107.53     16.91 o 
  -2  12   5      262.25      293.28     21.49 o 
  -1  12   5        3.73       -9.26     11.79 o 
   0  12   5      330.62      330.38     45.94 o 
   1  12   5       67.51       59.04     14.56 o 
   2  12   5      142.77      172.55     14.27 o 
   3  12   5      265.28      312.08     18.26 o 
   4  12   5      174.17      186.94     19.66 o 
  -6  13   5      224.09      232.45     14.88 o 
  -5  13   5        9.26        5.71      8.58 o 
  -4  13   5       28.30       33.08     14.56 o 
  -3  13   5       46.53       54.93     22.00 o 
  -2  13   5      141.91      149.46     18.74 o 
  -1  13   5      675.85      632.74     28.81 o 
   0  13   5      146.42      139.08     18.74 o 
   1  13   5       10.10       -4.98     12.33 o 
   2  13   5        6.16       -9.63     12.33 o 
 -16   0   6      284.18      321.02     22.88 o 
 -15   0   6      288.92      312.08     21.90 o 
 -14   0   6      247.17      228.65     19.22 o 
 -13   0   6      309.38      313.08     20.57 o 
 -12   0   6       23.96       15.53     10.49 o 
 -11   0   6      513.89      479.48     21.96 o 
 -10   0   6       23.61       16.88     10.49 o 
  -9   0   6     3089.04     2887.88     53.96 o 
  -8   0   6       58.80       51.33     10.98 o 
  -7   0   6     1469.09     1459.53     33.82 o 
  -6   0   6      264.95      351.86     25.23 o 
  -5   0   6       33.65       44.00     14.23 o 
  -4   0   6      859.30      839.38     23.74 o 
  -3   0   6     4307.93     4249.21    111.94 o 
  -2   0   6     8687.32     8503.42    166.94 o 
  -1   0   6     7589.03     8105.71    110.62 o 
   0   0   6     2228.83     2286.31     40.65 o 
   1   0   6      184.94      212.15     13.24 o 
   2   0   6       39.72       29.12      9.15 o 
   3   0   6      229.38      241.99     20.71 o 
   4   0   6     1330.48     1401.49     44.00 o 
 -16   1   6        1.40       -4.63      8.15 o 
 -15   1   6       34.86       28.88      8.88 o 
 -14   1   6        0.95        3.91      8.07 o 
 -13   1   6       43.12       41.64      8.37 o 
 -12   1   6      139.10      122.24     10.50 o 
 -11   1   6        2.40       -6.08      6.98 o 
 -10   1   6        5.92        4.23      6.94 o 
  -9   1   6      585.11      566.01     16.16 o 
  -8   1   6       10.56       12.17     10.12 o 
  -7   1   6      326.68      359.07     16.06 o 
  -6   1   6      279.97      272.37     16.80 o 
  -5   1   6      396.67      340.40     12.29 o 
  -4   1   6      181.74      163.43     10.69 o 
  -3   1   6       58.58       37.93      7.70 o 
  -2   1   6      105.79       94.57      7.72 o 
  -1   1   6      248.35      254.88     10.47 o 
   0   1   6      526.87      520.14     15.14 o 
   1   1   6       36.00       60.29      6.90 o 
   2   1   6      130.20      128.17     12.52 o 
   3   1   6       67.25       87.96      8.64 o 
   4   1   6       78.35       91.27     10.98 o 
   5   1   6      536.04      566.81     28.47 o 
 -16   2   6      457.80      478.67     18.25 o 
 -15   2   6      420.24      441.25     17.30 o 
 -14   2   6      260.59      227.47     13.42 o 
 -13   2   6       67.79       63.16      9.30 o 
 -12   2   6       30.77       39.69      8.53 o 
 -11   2   6      104.09      110.37      9.99 o 
 -10   2   6      766.09      768.42     21.38 o 
  -9   2   6      702.37      652.65     19.67 o 
  -8   2   6     3224.90     3034.06     48.33 o 
  -7   2   6       12.74        7.04      6.62 o 
  -6   2   6        6.48       -1.15      6.24 o 
  -5   2   6      128.80      159.49      9.82 o 
  -4   2   6     1573.71     1602.31     24.04 o 
  -3   2   6     3099.52     3055.70     43.05 o 
  -2   2   6     8658.38     8371.83     80.61 o 
  -1   2   6     2265.25     2164.71     28.04 o 
   0   2   6     2792.81     2785.19     33.16 o 
   1   2   6       95.83       91.14      8.90 o 
   2   2   6      441.04      435.28     17.83 o 
   3   2   6     1401.61     1429.73     25.60 o 
   4   2   6     3265.94     3279.59     54.39 o 
   5   2   6      300.71      377.51     44.00 o 
   6   2   6      871.53      851.51     36.23 o 
 -16   3   6       41.67       31.88     11.44 o 
 -15   3   6       13.89       33.46      9.14 o 
 -14   3   6      154.23      165.76     12.42 o 
 -13   3   6      172.65      182.17     17.10 o 
 -12   3   6      105.14      121.91     10.83 o 
 -11   3   6      177.18      153.83     10.97 o 
 -10   3   6       68.83       65.13      9.94 o 
  -9   3   6       15.35       10.66      7.26 o 
  -8   3   6      189.55      172.53     10.97 o 
  -7   3   6      864.85      780.23     18.12 o 
  -6   3   6       25.35       13.54      6.62 o 
  -5   3   6      117.08      130.71     11.02 o 
  -4   3   6     1192.84     1197.42     20.44 o 
  -3   3   6       60.12       76.04      7.50 o 
  -2   3   6      303.21      325.63     11.58 o 
  -1   3   6      199.37      218.35      9.95 o 
   0   3   6      918.43      891.85     20.15 o 
   1   3   6      208.68      212.72     10.15 o 
   2   3   6     1270.47     1269.77     20.93 o 
   3   3   6      261.35      304.00     14.01 o 
   4   3   6       10.27       -3.26      8.39 o 
   5   3   6      135.54      130.45     10.59 o 
   6   3   6       13.69       22.16     12.16 o 
   7   3   6      176.05      191.52     23.29 o 
   8   3   6      607.36      542.22     33.65 o 
   9   3   6      591.15      615.98     37.53 o 
  10   3   6        2.18       -6.47     15.53 o 
 -15   4   6      379.61      399.99     38.46 o 
 -14   4   6      213.25      199.84     14.01 o 
 -13   4   6       70.77       60.44     10.94 o 
 -12   4   6       17.20        8.64     12.30 o 
 -11   4   6      166.28      160.07     11.47 o 
 -10   4   6      474.42      477.04     15.66 o 
  -9   4   6      101.87      109.63      9.53 o 
  -8   4   6      551.37      545.33     15.80 o 
  -7   4   6      207.25      191.58     11.00 o 
  -6   4   6        2.49        0.56      6.73 o 
  -5   4   6      342.51      320.39     14.17 o 
  -4   4   6      504.45      474.50     14.13 o 
  -3   4   6     2221.37     2193.41     29.56 o 
  -2   4   6      442.04      410.17     10.78 o 
  -1   4   6     2964.31     2888.45     35.26 o 
   0   4   6      147.29      150.57     11.15 o 
   1   4   6      519.10      520.07     14.00 o 
   2   4   6       52.28       59.57      9.08 o 
   3   4   6      560.33      516.93     17.15 o 
   4   4   6      383.51      454.81     16.68 o 
   5   4   6     1182.32     1190.97     25.38 o 
   6   4   6      475.12      464.34     17.39 o 
   7   4   6       60.05       20.04      9.00 o 
   8   4   6      141.29      132.00     22.00 o 
   9   4   6      106.42       97.06     20.71 o 
  10   4   6      155.60      142.35     23.29 o 
 -15   5   6      160.67      142.36     14.68 o 
 -14   5   6       98.80       90.44     10.76 o 
 -13   5   6      369.71      401.94     16.70 o 
 -12   5   6      417.72      422.42     16.38 o 
 -11   5   6      468.68      447.85     16.47 o 
 -10   5   6      134.24      135.05     12.65 o 
  -9   5   6      208.63      174.29     12.89 o 
  -8   5   6       34.21       32.56      6.52 o 
  -7   5   6      556.08      531.21     15.97 o 
  -6   5   6      677.96      683.07     16.90 o 
  -5   5   6      908.34      977.64     19.87 o 
  -4   5   6     1415.64     1398.06     23.13 o 
  -3   5   6      260.26      251.97     14.16 o 
  -2   5   6        1.90       -1.32      8.15 o 
  -1   5   6      226.29      241.17     10.61 o 
   0   5   6     3279.32     3253.72     39.06 o 
   1   5   6     2016.90     2014.76     33.50 o 
   2   5   6     1263.01     1309.10     31.30 o 
   3   5   6      741.63      789.98     20.84 o 
   4   5   6       55.58       54.34     11.59 o 
   5   5   6      178.08      159.94     12.44 o 
   6   5   6      104.19      108.59     11.69 o 
   7   5   6      465.89      478.32     18.14 o 
   8   5   6      422.17      402.01     23.90 o 
   9   5   6      466.60      464.58     33.65 o 
  10   5   6       47.77       42.70     19.41 o 
 -15   6   6       76.64       70.09     17.74 o 
 -14   6   6      491.97      450.80     25.73 o 
 -13   6   6       19.58       22.15      8.68 o 
 -12   6   6        3.09       -7.51      8.59 o 
 -11   6   6        3.78        1.29      7.59 o 
 -10   6   6       18.89       22.58      7.87 o 
  -9   6   6      163.03      164.37     11.37 o 
  -8   6   6        7.23        7.04      5.85 o 
  -7   6   6      221.14      243.59     12.42 o 
  -6   6   6       48.70       39.14      7.84 o 
  -5   6   6        0.03        2.13      6.90 o 
  -4   6   6      616.29      602.26     19.43 o 
  -3   6   6      659.77      623.90     20.17 o 
  -2   6   6      423.06      452.83     19.50 o 
  -1   6   6      300.64      291.60     29.38 o 
   0   6   6       25.55       33.47      8.47 o 
   1   6   6      936.30      947.33     35.09 o 
   2   6   6      366.14      348.50     15.65 o 
   3   6   6       65.21       82.95     10.46 o 
   4   6   6       30.97       12.79      8.45 o 
   5   6   6      154.41      151.01     12.44 o 
   6   6   6       15.90        9.49      8.97 o 
   7   6   6      176.78      151.56     13.19 o 
   8   6   6        6.05       11.75      8.90 o 
   9   6   6      133.18      133.38     15.99 o 
 -14   7   6      163.90      166.85     15.43 o 
 -13   7   6      597.29      625.41     19.44 o 
 -12   7   6      558.35      537.35     17.55 o 
 -11   7   6       54.08       54.58      9.53 o 
 -10   7   6      157.74      147.75     11.45 o 
  -9   7   6        0.52       -5.92      6.93 o 
  -8   7   6      267.11      268.23     11.49 o 
  -7   7   6      519.17      543.38     16.16 o 
  -6   7   6     1957.18     2025.09     30.93 o 
  -5   7   6     2576.98     2619.95     97.74 o 
  -4   7   6     1626.86     1549.01     30.88 o 
  -3   7   6     1381.53     1340.19     28.31 o 
  -2   7   6      148.87      152.59     13.70 o 
  -1   7   6      984.02      917.71     22.77 o 
   0   7   6      811.44      799.30     24.20 o 
   1   7   6     1738.25     1694.80     31.69 o 
   2   7   6     2223.11     2118.96     36.26 o 
   3   7   6     1087.58     1014.56     24.87 o 
   4   7   6       21.63       20.69      8.90 o 
   5   7   6      229.02      218.21     14.68 o 
   6   7   6      393.63      404.48     18.14 o 
   7   7   6      891.64      918.90     24.87 o 
   8   7   6      809.55      814.34     34.25 o 
   9   7   6       81.20       98.15     12.66 o 
 -13   8   6       14.65       11.65     11.21 o 
 -12   8   6       20.87       21.06      8.72 o 
 -11   8   6       32.38       18.01     14.20 o 
 -10   8   6       20.73       15.42      8.56 o 
  -9   8   6        3.93        7.21      6.80 o 
  -8   8   6       24.62       20.49      7.04 o 
  -7   8   6       11.82       15.18      7.66 o 
  -6   8   6       44.21       72.25     10.69 o 
  -5   8   6       84.80       88.08     19.54 o 
  -4   8   6       92.40       87.20     10.89 o 
  -3   8   6       28.18       14.14      9.08 o 
  -2   8   6      238.30      226.54     19.81 o 
  -1   8   6        6.45      -10.26     10.26 o 
   0   8   6      477.73      427.82     23.32 o 
   1   8   6       31.28       33.34      8.75 o 
   2   8   6        4.16       -1.02      8.76 o 
   3   8   6       39.34       37.19      9.88 o 
   4   8   6       14.55       12.88     10.08 o 
   5   8   6        0.81       14.44      9.44 o 
   6   8   6        0.23        5.56      8.69 o 
   7   8   6       15.28       16.82      9.71 o 
   8   8   6        1.58       -0.58      9.39 o 
 -12   9   6      398.35      468.42     21.76 o 
 -11   9   6      185.08      201.12     15.69 o 
 -10   9   6      103.33      115.50      9.93 o 
  -9   9   6       45.83       48.65      8.24 o 
  -8   9   6       74.23       89.44      8.72 o 
  -7   9   6      316.75      305.18     28.92 o 
  -6   9   6      837.82      888.24     25.15 o 
  -5   9   6      821.45      834.53     24.15 o 
  -4   9   6      358.43      387.84     21.75 o 
  -3   9   6      296.47      287.70     16.14 o 
  -2   9   6        1.27        1.09     11.19 o 
  -1   9   6      240.93      241.07     19.66 o 
   0   9   6       73.78       53.93     13.99 o 
   1   9   6     1502.67     1586.05     56.94 o 
   2   9   6      656.89      694.11     25.20 o 
   3   9   6      632.28      653.73     23.23 o 
   4   9   6      112.22      110.85     13.01 o 
   5   9   6      127.06      131.23     13.24 o 
   6   9   6       40.65       58.69     11.44 o 
   7   9   6      335.58      327.26     18.65 o 
 -11  10   6       66.82       77.75     13.10 o 
 -10  10   6       98.95      105.08     10.18 o 
  -9  10   6       45.02       43.88      9.89 o 
  -8  10   6      151.04      162.90     12.17 o 
  -7  10   6       73.54       76.91     12.30 o 
  -6  10   6        0.23       -8.31      9.05 o 
  -5  10   6        8.58       13.01     13.71 o 
  -4  10   6      280.60      260.00     16.30 o 
  -3  10   6        2.52      -11.41     11.41 o 
  -2  10   6      209.41      180.02     22.00 o 
  -1  10   6       22.49       19.78     12.42 o 
   0  10   6       39.45       38.06     28.47 o 
   1  10   6       13.76       -3.58     11.79 o 
   2  10   6        0.09       -1.25     18.76 o 
   3  10   6      319.91      314.65     17.83 o 
   4  10   6       69.80       76.87     12.34 o 
   5  10   6       92.12       98.00     12.19 o 
   6  10   6       82.30       95.37     13.15 o 
  -9  11   6        2.40        5.09      8.64 o 
  -8  11   6       39.56       26.00      9.90 o 
  -7  11   6      366.99      368.50     27.08 o 
  -6  11   6      303.42      309.42     18.11 o 
  -5  11   6      265.84      304.35     17.61 o 
  -4  11   6      254.89      235.14     20.81 o 
  -3  11   6       51.01       42.41     14.16 o 
  -2  11   6       52.53       94.91     25.88 o 
  -1  11   6      118.80      124.59     17.39 o 
   0  11   6      296.11      280.51     21.96 o 
   1  11   6      360.02      389.78     25.15 o 
   2  11   6      595.20      594.72     28.37 o 
   3  11   6      268.23      324.34     23.74 o 
   4  11   6       79.32       66.41     12.27 o 
  -6  12   6        6.09       -4.01      8.93 o 
  -5  12   6        1.08       32.74     18.76 o 
  -4  12   6       27.17       33.06     14.91 o 
  -3  12   6      312.22      299.03     22.88 o 
  -2  12   6       79.14       90.35     16.47 o 
  -1  12   6      169.15      185.49     19.66 o 
   0  12   6       21.84       10.61     13.63 o 
   1  12   6        1.06        0.78     13.63 o 
 -15   1   7      135.93      122.18     12.33 o 
 -14   1   7       12.88       25.67      9.02 o 
 -13   1   7      109.98      114.50     10.80 o 
 -12   1   7      393.01      407.99     29.14 o 
 -11   1   7      968.94     1019.60     22.62 o 
 -10   1   7      850.23      855.09     20.37 o 
  -9   1   7      776.14      783.00     22.97 o 
  -8   1   7       26.10       33.85      9.20 o 
  -7   1   7        1.60       15.65      7.37 o 
  -6   1   7        2.52        6.69      6.94 o 
  -5   1   7      386.42      391.23     13.25 o 
  -4   1   7      607.57      647.67     16.25 o 
  -3   1   7     2324.31     2265.46     30.62 o 
  -2   1   7     1503.84     1485.49     23.53 o 
  -1   1   7      325.21      337.30     14.84 o 
   0   1   7      376.70      343.50     14.65 o 
   1   1   7      119.15      115.03     10.95 o 
   2   1   7     1848.48     1883.93     63.41 o 
   3   1   7      763.57      788.10     34.94 o 
   4   1   7     2550.48     2551.93     68.59 o 
 -15   2   7       30.21       31.81     12.51 o 
 -14   2   7      166.25      157.13     12.55 o 
 -13   2   7       93.20      100.48     10.64 o 
 -12   2   7        0.59        0.65      8.97 o 
 -11   2   7        0.43        5.38      7.87 o 
 -10   2   7      408.41      378.81     17.90 o 
  -9   2   7      326.86      311.88     13.72 o 
  -8   2   7      118.41      121.22     10.01 o 
  -7   2   7      154.00      153.94     10.50 o 
  -6   2   7       12.44       13.79      6.94 o 
  -5   2   7        9.80        2.59      6.77 o 
  -4   2   7      193.11      227.03     11.05 o 
  -3   2   7       16.47       12.77      6.68 o 
  -2   2   7        3.77        1.29      6.47 o 
  -1   2   7       46.83       35.17      8.69 o 
   0   2   7      152.17      155.96     12.36 o 
   1   2   7       34.86       43.24     15.53 o 
   2   2   7     1036.93     1080.64     50.47 o 
   3   2   7       18.02       28.47     15.53 o 
   4   2   7       92.45      103.53     19.41 o 
 -15   3   7       26.07       16.52      9.14 o 
 -14   3   7        3.05        1.35      8.52 o 
 -13   3   7      102.17       84.47     12.19 o 
 -12   3   7      491.17      478.87     19.64 o 
 -11   3   7      465.62      457.86     16.16 o 
 -10   3   7     1315.87     1303.19     25.54 o 
  -9   3   7      494.74      499.54     16.31 o 
  -8   3   7       12.87       14.95      8.20 o 
  -7   3   7       10.21       11.26      9.08 o 
  -6   3   7        7.54        9.35      6.90 o 
  -5   3   7      270.63      261.54     12.07 o 
  -4   3   7      463.98      451.74     28.34 o 
  -3   3   7      335.14      371.30     13.01 o 
  -2   3   7      927.73     1020.80     35.33 o 
  -1   3   7      255.18      250.30     13.93 o 
   0   3   7        4.87       -1.81      7.40 o 
   1   3   7      208.40      253.33     17.31 o 
   2   3   7      726.42      791.31     67.94 o 
   4   3   7      470.09      470.22     25.88 o 
   5   3   7     1991.84     2042.06     62.12 o 
 -14   4   7      161.11      159.35     12.92 o 
 -13   4   7      394.15      388.43     17.07 o 
 -12   4   7      134.38      130.39     13.26 o 
 -11   4   7       49.71       41.58      9.58 o 
 -10   4   7        5.37       11.27      7.59 o 
  -9   4   7      753.80      720.46     18.70 o 
  -8   4   7      153.91      150.56     11.00 o 
  -7   4   7       16.15       27.08      7.46 o 
  -6   4   7       14.06       11.92      7.07 o 
  -5   4   7      139.19      138.17      9.60 o 
  -4   4   7      125.09      114.19     10.92 o 
  -3   4   7        4.02       -7.70      7.70 o 
  -2   4   7       22.77       26.64      8.69 o 
  -1   4   7      672.92      671.89     19.64 o 
   0   4   7      658.77      636.61     19.11 o 
   1   4   7      577.23      600.73     23.79 o 
   2   4   7      419.92      400.44     25.76 o 
   3   4   7        6.64        7.60      8.37 o 
   4   4   7       15.72        0.74      8.45 o 
   5   4   7        9.36       13.85      7.80 o 
   6   4   7     1943.51     1810.38     53.70 o 
   7   4   7      321.02      336.46     31.06 o 
   8   4   7      170.80      197.99     27.18 o 
 -14   5   7        0.74        0.70      8.64 o 
 -13   5   7       77.12       68.27     10.32 o 
 -12   5   7       33.63       35.21      9.30 o 
 -11   5   7      135.02      146.30     11.65 o 
 -10   5   7      158.21      167.03     17.40 o 
  -9   5   7      197.06      196.10     12.17 o 
  -8   5   7      522.72      510.47     16.16 o 
  -7   5   7        0.98       -7.00      7.00 o 
  -6   5   7      180.73      183.89     11.16 o 
  -5   5   7       50.03       49.86     12.65 o 
  -4   5   7      648.30      701.65     33.61 o 
  -3   5   7       98.22      109.10     14.43 o 
  -2   5   7       11.61       -2.27      8.64 o 
  -1   5   7      146.81      156.65     12.14 o 
   0   5   7       63.69       51.80     11.90 o 
   1   5   7        1.19        0.00      8.85 o 
   2   5   7      178.03      183.25     12.89 o 
   3   5   7      527.23      523.90     18.14 o 
   4   5   7      183.82      191.68     13.45 o 
   5   5   7       33.33       32.29      9.94 o 
   6   5   7        5.10       -1.71      8.69 o 
   7   5   7       28.37       36.23     16.82 o 
   8   5   7       10.94       11.65     15.53 o 
 -13   6   7      236.19      241.14     14.84 o 
 -12   6   7       61.89       55.03      9.86 o 
 -11   6   7        3.54       12.69      8.34 o 
 -10   6   7       17.25       17.75      8.23 o 
  -9   6   7      201.33      202.01     12.60 o 
  -8   6   7      570.27      570.12     17.52 o 
  -7   6   7      495.74      516.45     16.27 o 
  -6   6   7      570.32      613.66     26.60 o 
  -5   6   7      291.88      303.03     16.68 o 
  -4   6   7      105.11      117.54     12.19 o 
  -3   6   7       18.78       12.08     10.78 o 
  -2   6   7      392.61      413.91     17.09 o 
  -1   6   7      386.62      419.06     21.49 o 
   0   6   7      884.59      831.69     28.37 o 
   1   6   7     1918.32     1945.99     56.29 o 
   2   6   7      829.37      777.30     22.00 o 
   3   6   7      102.73      105.32     12.32 o 
   4   6   7       87.33       75.75     10.94 o 
   5   6   7      507.84      503.94     32.81 o 
   6   6   7      398.63      418.18     18.68 o 
   7   6   7      720.93      744.28     45.29 o 
 -12   7   7        2.85       14.84      9.71 o 
 -11   7   7        8.36       13.83      8.72 o 
 -10   7   7       47.79       32.55      8.98 o 
  -9   7   7      102.07       96.44     10.74 o 
  -8   7   7      104.55      122.66     10.76 o 
  -7   7   7      113.13      114.02     12.54 o 
  -6   7   7       31.14       19.39     10.38 o 
  -5   7   7       13.23       22.40      9.66 o 
  -4   7   7      188.11      211.58     19.06 o 
  -3   7   7      194.57      186.19     14.16 o 
  -2   7   7       91.60       90.03     22.65 o 
  -1   7   7      428.78      441.23     22.88 o 
   0   7   7       31.44       23.43     13.06 o 
   1   7   7        5.93       23.29     17.47 o 
   2   7   7       67.31       86.96     18.12 o 
   3   7   7        4.33        6.29     10.72 o 
   4   7   7        0.76       -4.04      8.15 o 
   5   7   7       11.17       -1.73     11.49 o 
   6   7   7        0.16       14.71      9.88 o 
   7   7   7        0.04        6.17      9.84 o 
 -11   8   7       26.14       21.29      9.29 o 
 -10   8   7        9.76       -5.90      8.07 o 
  -9   8   7      232.87      273.29     17.67 o 
  -8   8   7      504.91      500.20     20.38 o 
  -7   8   7      646.11      660.76     22.63 o 
  -6   8   7      814.16      879.60     25.15 o 
  -5   8   7      365.65      375.82     19.14 o 
  -4   8   7       54.72       61.75     10.94 o 
  -3   8   7       34.13       21.41     10.21 o 
  -2   8   7      223.94      175.00     17.83 o 
  -1   8   7      174.36      208.59     19.22 o 
   0   8   7     1233.53     1165.67     35.69 o 
   1   8   7     1467.13     1462.51     40.26 o 
   2   8   7      226.81      250.43     20.13 o 
   3   8   7       18.10       28.72     10.08 o 
   4   8   7       56.58       52.05     11.16 o 
   5   8   7      533.46      571.02     21.88 o 
   6   8   7      242.84      244.01     16.68 o 
 -10   9   7        0.11       10.56     10.69 o 
  -9   9   7       50.80       46.28     11.51 o 
  -8   9   7       80.28       88.27     10.60 o 
  -7   9   7        5.77       -3.02      9.71 o 
  -6   9   7       75.42       79.57     12.34 o 
  -5   9   7       15.17       15.40     10.08 o 
  -4   9   7        0.38       -0.18      8.90 o 
  -3   9   7        0.22       -2.99     19.41 o 
  -2   9   7       61.66       51.14     13.99 o 
  -1   9   7      290.95      269.79     21.49 o 
   0   9   7       50.77       19.97     12.71 o 
   1   9   7      252.32      253.83     20.99 o 
   2   9   7        8.50      -10.35     11.90 o 
   3   9   7       10.91      -12.33     12.33 o 
   4   9   7        0.20        4.07      9.84 o 
  -8  10   7      387.40      396.08     17.63 o 
  -7  10   7      169.49      171.61     16.14 o 
  -6  10   7      141.00      148.40     14.36 o 
  -5  10   7      155.04      184.48     18.17 o 
  -4  10   7       12.42        0.00     12.13 o 
  -3  10   7        1.16       -0.83     12.71 o 
  -2  10   7       83.16      100.36     16.39 o 
  -1  10   7      298.43      314.78     24.59 o 
   0  10   7      212.63      220.62     29.12 o 
   1  10   7      493.47      527.21     26.98 o 
   2  10   7      152.36      146.16     18.74 o 
  -5  11   7       54.69       55.32     22.00 o 
  -4  11   7       38.91       40.89     15.84 o 
  -3  11   7       93.46       94.86     16.76 o 
  -2  11   7      134.65      142.67     37.53 o 
  -1  11   7       46.12       81.98     16.91 o 
 -14   0   8      169.63      139.29     17.83 o 
 -13   0   8       30.09       46.59     13.73 o 
 -12   0   8      788.94      681.75     57.59 o 
 -11   0   8      223.00      205.08     18.74 o 
 -10   0   8      700.77      601.75     36.23 o 
  -9   0   8       29.05        0.00     15.53 o 
  -8   0   8       45.26       46.95     13.59 o 
  -7   0   8      226.61      222.16     25.23 o 
  -6   0   8      821.93      789.79     28.47 o 
  -5   0   8     1174.24     1195.98     31.99 o 
  -4   0   8      678.08      663.36     24.24 o 
  -3   0   8        6.81       -2.31     12.29 o 
  -2   0   8       75.64       64.38     11.90 o 
  -1   0   8      138.94      112.59     19.41 o 
   0   0   8      285.36      280.82     25.88 o 
   1   0   8      664.61      662.57     34.94 o 
   2   0   8     1056.48     1119.38     44.00 o 
 -14   1   8        1.16        1.50      9.14 o 
 -13   1   8       28.39       15.19      8.88 o 
 -12   1   8       52.85       27.98      9.37 o 
 -11   1   8        2.22       11.40      9.66 o 
 -10   1   8      120.89       98.31     10.32 o 
  -9   1   8      174.01      136.76     11.15 o 
  -8   1   8      103.84       90.34     15.80 o 
  -7   1   8       33.34       25.19      9.34 o 
  -6   1   8       12.92       17.15      7.76 o 
  -5   1   8        0.53        3.32      6.90 o 
  -4   1   8      135.91      164.85     12.19 o 
  -3   1   8      120.61      128.93      9.67 o 
  -2   1   8       13.53        0.00      7.47 o 
  -1   1   8       60.82       61.31      9.44 o 
   0   1   8      108.11      128.53     21.35 o 
   1   1   8        1.44       11.76     10.49 o 
   2   1   8      220.99      225.17     24.59 o 
 -14   2   8       83.57       73.62     11.15 o 
 -13   2   8      407.61      432.25     20.89 o 
 -12   2   8      424.97      428.16     17.78 o 
 -11   2   8     1242.36     1098.10     24.37 o 
 -10   2   8      143.49      129.27     11.15 o 
  -9   2   8       78.98       68.78     10.89 o 
  -8   2   8        0.24        0.25      7.42 o 
  -7   2   8      329.14      326.02     14.39 o 
  -6   2   8      548.07      584.97     21.48 o 
  -5   2   8     1339.56     1307.96     28.61 o 
  -4   2   8      204.86      211.28     13.93 o 
  -3   2   8      198.14      184.66     12.94 o 
  -2   2   8      130.81      107.12     10.94 o 
  -1   2   8      461.75      442.61     32.95 o 
   0   2   8      490.61      464.10     21.05 o 
   1   2   8     1345.57     1319.96     49.18 o 
   2   2   8      416.29      451.64     31.06 o 
   3   2   8     1132.76     1195.73     46.59 o 
 -13   3   8       22.83       22.93     10.19 o 
 -12   3   8        1.51       20.88      8.88 o 
 -11   3   8      105.87       99.43     11.00 o 
 -10   3   8      304.29      275.89     15.13 o 
  -9   3   8       88.63      100.04     11.58 o 
  -8   3   8      110.53      136.86     10.94 o 
  -7   3   8      196.13      204.42     12.12 o 
  -6   3   8        3.16       -3.07      7.00 o 
  -5   3   8       26.32       20.25      9.44 o 
  -4   3   8      185.77      183.18     13.68 o 
  -3   3   8      409.82      431.62     17.67 o 
  -2   3   8       62.24       62.67     13.55 o 
  -1   3   8       31.18       41.54      9.39 o 
   0   3   8        5.97        8.41     10.98 o 
   1   3   8        4.63        5.61     10.87 o 
   2   3   8      131.24      151.41     22.00 o 
   3   3   8       29.08       28.47     18.12 o 
   4   3   8       59.14       85.41     20.71 o 
 -13   4   8      171.96      167.54     15.88 o 
 -12   4   8      157.66      154.95     12.77 o 
 -11   4   8      379.89      392.71     17.28 o 
 -10   4   8      249.35      239.88     14.06 o 
  -9   4   8       15.17        3.88      7.99 o 
  -8   4   8       45.55       44.37      9.26 o 
  -7   4   8       48.50       37.87      8.64 o 
  -6   4   8      368.67      380.54     23.20 o 
  -5   4   8       31.50       47.01     10.41 o 
  -4   4   8      295.62      283.44     15.93 o 
  -3   4   8       68.87       68.56     10.41 o 
  -2   4   8        4.36       -7.95      7.95 o 
  -1   4   8       12.50       11.96      8.47 o 
   0   4   8      404.82      412.70     21.96 o 
   1   4   8      477.14      512.87     24.24 o 
   2   4   8      666.18      654.64     26.49 o 
   3   4   8      371.25      361.05     31.06 o 
   4   4   8      205.11      221.29     27.18 o 
 -12   5   8       51.30       43.52      9.80 o 
 -11   5   8       29.33       38.02      9.90 o 
 -10   5   8      318.69      269.99     29.56 o 
  -9   5   8      391.76      384.80     16.94 o 
  -8   5   8      221.82      236.75     13.51 o 
  -7   5   8      337.47      387.43     41.60 o 
  -6   5   8       21.42       15.94     10.77 o 
  -5   5   8       38.77       43.89     10.41 o 
  -4   5   8      214.98      200.38     14.43 o 
  -3   5   8     1063.74     1081.04     26.83 o 
  -2   5   8      283.81      309.02     19.76 o 
  -1   5   8      105.31       96.10     15.53 o 
   0   5   8      195.58      243.80     19.66 o 
   1   5   8       36.51       33.60     12.33 o 
   2   5   8       56.53       26.81     12.71 o 
   3   5   8        2.75        5.18     11.90 o 
   4   5   8      190.85      186.35     25.88 o 
   5   5   8      374.88      327.40     32.35 o 
 -11   6   8        0.89       11.39      8.64 o 
 -10   6   8      125.62      127.89     11.75 o 
  -9   6   8       19.44       18.30     10.41 o 
  -8   6   8        2.99       -0.12      9.66 o 
  -7   6   8       44.92       51.79     11.07 o 
  -6   6   8       34.33       25.62     14.88 o 
  -5   6   8       16.29        6.41      9.23 o 
  -4   6   8        1.36        2.55      9.08 o 
  -3   6   8        2.39        0.19      9.81 o 
  -2   6   8      151.78      155.96     17.39 o 
  -1   6   8        2.18      -11.19     11.19 o 
   0   6   8      259.60      283.94     21.49 o 
   1   6   8       50.84       20.06     12.81 o 
   2   6   8      220.50      208.30     18.74 o 
   3   6   8       82.94       74.46     14.64 o 
   4   6   8       39.13       44.35     10.69 o 
   5   6   8       12.47       13.82     14.88 o 
 -10   7   8      209.48      226.62     34.20 o 
  -9   7   8      700.29      700.91     24.35 o 
  -8   7   8      857.52      826.95     25.89 o 
  -7   7   8      340.47      349.14     19.40 o 
  -6   7   8      157.99      165.56     14.91 o 
  -5   7   8       87.13       91.77     12.66 o 
  -4   7   8      376.25      427.29     20.15 o 
  -3   7   8      217.38      233.48     20.57 o 
  -2   7   8      524.73      532.44     35.59 o 
  -1   7   8      857.04      863.33     40.76 o 
   0   7   8      532.30      541.31     33.00 o 
   1   7   8       68.18       69.03     15.08 o 
   2   7   8       10.44       14.97     12.71 o 
   3   7   8       95.55      114.26     16.91 o 
   4   7   8      234.04      241.93     24.59 o 
  -9   8   8       12.00       21.17     11.04 o 
  -8   8   8       34.87       37.91     11.83 o 
  -7   8   8       45.80       26.96     11.44 o 
  -6   8   8       45.80       23.70     11.38 o 
  -5   8   8       38.23       29.37     11.16 o 
  -4   8   8        0.61      -11.79     11.79 o 
  -3   8   8      166.49      153.48     19.22 o 
  -2   8   8       17.55        4.31     13.63 o 
  -1   8   8        3.53        1.29     12.13 o 
   0   8   8      100.68       80.81     21.35 o 
   1   8   8      127.77      117.15     17.39 o 
   2   8   8       76.95       78.26     16.47 o 
  -7   9   8       58.78       54.49     12.10 o 
  -6   9   8       40.81       49.12     12.34 o 
  -5   9   8        6.39       17.69     13.63 o 
  -4   9   8      208.88      199.19     20.99 o 
  -3   9   8       82.29       99.24     17.31 o 
  -2   9   8      365.49      372.24     25.57 o 
  -1   9   8      188.89      200.75     20.57 o 
   0   9   8      198.12      210.59     21.49 o 
 -12   1   9      217.03      213.05     14.35 o 
 -11   1   9       30.07       22.33      9.34 o 
 -10   1   9        2.25       -0.86      8.97 o 
  -9   1   9       61.01       77.35      9.86 o 
  -8   1   9      388.00      412.21     16.25 o 
  -7   1   9      864.21      829.06     20.77 o 
  -6   1   9     1337.34     1341.45     25.99 o 
  -5   1   9      752.57      735.40     23.14 o 
  -4   1   9       98.95       98.54     11.69 o 
  -3   1   9        1.21        2.59     10.07 o 
  -2   1   9      144.43      135.89     15.56 o 
  -1   1   9      911.21      951.13     72.47 o 
   0   1   9      470.60      490.46     33.65 o 
   1   1   9      813.76      865.74     42.70 o 
 -11   2   9       96.76      112.81     11.62 o 
 -10   2   9      104.27      126.40     12.10 o 
  -9   2   9       49.94       43.16     10.41 o 
  -8   2   9       31.78       13.57      8.23 o 
  -7   2   9       32.80       22.50      8.41 o 
  -6   2   9       45.75       35.80     10.46 o 
  -5   2   9       74.91       69.71     20.78 o 
  -4   2   9      102.96       91.66     11.69 o 
  -3   2   9      128.68      123.28     12.70 o 
  -2   2   9       27.03       35.36     10.14 o 
  -1   2   9      141.51      147.71     16.47 o 
   0   2   9        2.15       -1.29     15.53 o 
   1   2   9        3.39       10.35     16.82 o 
   2   2   9        2.13      -15.53     15.53 o 
 -11   3   9       21.99       32.29      9.86 o 
 -10   3   9        0.40        9.50      8.88 o 
  -9   3   9       31.24       20.50     13.88 o 
  -8   3   9      362.74      365.35     19.92 o 
  -7   3   9      570.39      541.48     21.22 o 
  -6   3   9      548.25      519.01     20.41 o 
  -5   3   9      589.15      608.00     22.93 o 
  -4   3   9       60.29       64.68     11.16 o 
  -3   3   9       13.44       12.16      9.39 o 
  -2   3   9      113.38      114.02     12.44 o 
  -1   3   9      264.84      276.29     20.57 o 
   0   3   9      868.75      819.15     41.41 o 
   1   3   9      141.50      172.11     24.59 o 
   2   3   9      706.11      680.69     40.12 o 
 -10   4   9       51.42       80.47     11.47 o 
  -9   4   9      127.72      146.55     14.72 o 
  -8   4   9      124.90      143.68     24.71 o 
  -7   4   9       26.45       29.90     11.44 o 
  -6   4   9       25.79       27.07     14.62 o 
  -5   4   9      212.34      214.25     19.05 o 
  -4   4   9      644.69      616.88     34.87 o 
  -3   4   9      229.88      267.10     16.68 o 
  -2   4   9       78.59       96.07     15.08 o 
  -1   4   9       61.44       29.76     12.81 o 
   0   4   9        6.48      -11.41     11.41 o 
   1   4   9       56.37       49.18     19.41 o 
   2   4   9       16.09        9.06     18.12 o 
   3   4   9      896.09      894.21     45.29 o 
  -9   5   9      120.93      117.44     13.68 o 
  -8   5   9       92.00      101.27     13.28 o 
  -7   5   9      283.24      323.80     18.92 o 
  -6   5   9      151.72      145.15     14.20 o 
  -5   5   9       34.37       33.72     11.16 o 
  -4   5   9       63.38       70.62     12.19 o 
  -3   5   9       59.88       60.92     14.64 o 
  -2   5   9       23.17       15.53     20.71 o 
  -1   5   9      194.25      188.29     19.22 o 
   0   5   9      254.07      278.57     31.71 o 
   1   5   9       99.92       98.19     40.12 o 
   2   5   9        1.23      -15.53     15.53 o 
  -8   6   9      205.87      178.69     15.93 o 
  -7   6   9       27.00       21.76     10.94 o 
  -6   6   9        4.70      -10.44     10.44 o 
  -5   6   9      394.90      435.53     33.42 o 
  -4   6   9      329.37      346.52     23.74 o 
  -3   6   9      513.75      533.61     26.89 o 
  -2   6   9      698.86      730.41     33.65 o 
  -1   6   9      244.62      293.12     22.88 o 
   0   6   9        0.45        5.62     13.24 o 
   1   6   9      123.82      122.96     18.76 o 
  -6   7   9       75.55       71.33     12.66 o 
  -5   7   9        1.64        3.28     19.66 o 
  -4   7   9      201.95      215.71     20.99 o 
  -3   7   9        0.78       -4.62     20.06 o 
  -2   7   9        0.28       10.14     14.16 o 
  -7   0  10      734.50      749.43     40.76 o 
  -6   0  10      224.03      226.46     28.47 o 
  -5   0  10      111.73      166.94     25.88 o 
  -4   0  10        0.54      -14.23     14.23 o 
  -3   0  10      186.99      170.82     25.88 o 
  -2   0  10      317.99      371.40     33.65 o 
  -1   0  10      531.73      553.87     36.23 o 
  -7   1  10       11.35       17.18     10.41 o 
  -6   1  10       12.50       11.99     17.91 o 
  -5   1  10        3.28       -0.65     11.90 o 
  -4   1  10       75.19       62.23     14.64 o 
  -3   1  10       61.76       41.37     13.24 o 
  -2   1  10        0.02       -3.42     11.41 o 
  -1   1  10       41.28       38.82     19.41 o 
  -7   2  10      467.01      463.35     21.11 o 
  -6   2  10      529.32      483.34     20.92 o 
  -5   2  10       31.27       45.72     11.95 o 
  -4   2  10        3.27      -18.45     32.35 o 
  -3   2  10       28.39       29.68     13.63 o 
  -2   2  10      376.56      386.93     36.23 o 
  -5   3  10      174.82      182.53     17.40 o 
  -4   3  10       42.54       37.49     11.91 o 
  -3   3  10       31.97       75.06     22.00 o 
                                                 
